# Supplementary material for: In rice splice variants that restore the reading frame after frameshifting indel introduction are common, often induced by the indels and sometimes lead to organism-level rescue
Source: PLoS Genet. 2022 Feb 18;18(2):e1010071. doi: 10.1371/journal.pgen.1010071 (PMC8893660; doi:10.1371/journal.pgen.1010071)
Supplement: S1 Dataset — (XLSX) [file pgen.1010071.s035.xlsx]

## Sheet: Dataset_S1
Dataset S1. The influence of rescue junction on protein domain and protein similarity of mutants
Protein domains were predicted using Interproscan (default parameters, version 5.23-62.0, ftp://ftp.ebi.ac.uk/pub/software/unix/iprscan/5/) with standard reference annotation. The predicted protein domains are given as "domain name:start-end:length" in the table, and multiple domains in one isoform are seperated by semicolon. Domain and protein similarity were calculated as number of identical ba…
Gene Locus	Transcript ID	Observed mutations in mutants	Detected rescue junctions	Junction type	WT isoform (reference annotated isoform)			Mutated isoform without rescue				Rescued isoform				Is rescued isoform preserves all domains and with similarity > 90% to the wild type	Mutant(RT-PCR)			WT(RT-PCR)			WT-(RNA-seq)
					Protein length	No. of domains predicted	Description of domains	Protein length	Protein similarity (%)	No. of domains predicted	Description of domains	Protein length	Protein similarity (%)	No. of domains predicted	Predicted protein domains		reads detected	region depth	Rm	reads detected	region depth	Rw	reads detected	region depth	Rw
Os01g0302500	Os01t0302500-01	DEL:11167424-11167428	chr01:11167606-11168019	3n+2	301	4	Homeobox KN domain:228-267:40;ELK domain:188-209:22;KNOX1 domain:43-83:41;KNOX2 domain:94-141:48	154	0.289037	1	KNOX1 domain:43-61:19	224	0.730897	3	Homeobox KN domain:151-190:40;ELK domain:111-132:22;KNOX1 domain:43-61:19	FALSE	16	28765	0.000556232	-	-	-	-	-	-
Os01g0302500	Os01t0302500-01	DEL:11167424-11167428	chr01:11167713-11167901	3n+2	301	4	Homeobox KN domain:228-267:40;ELK domain:188-209:22;KNOX1 domain:43-83:41;KNOX2 domain:94-141:48	154	0.289037	1	KNOX1 domain:43-61:19	299	0.873754	4	KNOX1 domain:43-61:19;Homeobox KN domain:226-265:40;KNOX2 domain:104-139:36;ELK domain:186-207:22	FALSE	154	33037	0.00466144	-	-	-	-	-	-
Os01g0302500	Os01t0302500-01	IN:11167425-11167426:T	chr01:11167606-11168019	3n+2	301	4	Homeobox KN domain:228-267:40;ELK domain:188-209:22;KNOX1 domain:43-83:41;KNOX2 domain:94-141:48	156	0.295681	1	KNOX1 domain:43-64:22	226	0.730897	3	ELK domain:113-134:22;Homeobox KN domain:153-192:40;KNOX1 domain:43-64:22	FALSE	16	28765	0.000556232	-	-	-	0	78	0
Os01g0302500	Os01t0302500-01	IN:11167425-11167426:T	chr01:11167713-11167901	3n+2	301	4	Homeobox KN domain:228-267:40;ELK domain:188-209:22;KNOX1 domain:43-83:41;KNOX2 domain:94-141:48	156	0.295681	1	KNOX1 domain:43-64:22	301	0.874587	4	KNOX1 domain:43-64:22;ELK domain:188-209:22;Homeobox KN domain:228-267:40;KNOX2 domain:106-141:36	FALSE	154	33037	0.00466144	-	-	-	0	74	0
Os01g0758200	Os01t0758200-01	DEL:31851484	chr01:31850910-31851021	3n+1	211	1	Dof domain, zinc finger:109-162:54	228	0.171053	0	NAa	174	0.208531	0	NA	FALSE	4	723166	5.53123e-06	0	15496	0	0	8	0
Os01g0758200	Os01t0758200-01	DEL:31851484	chr01:31851209-31851317	3n+1	211	1	Dof domain, zinc finger:109-162:54	228	0.171053	0	NA	175	0.606635	1	Dof domain, zinc finger:73-126:54	FALSE	1	1210599	8.26037e-07	0	632	0	-	-	-
Os01g0758200	Os01t0758200-01	DEL:31851484	chr01:31851242-31851347	3n+1	211	1	Dof domain, zinc finger:109-162:54	228	0.171053	0	NA	176	0.649289	1	Dof domain, zinc finger:74-127:54	FALSE	2	498037	4.01577e-06	0	834	0	0	3	0
Os01g0919900	Os01t0919900-01	DEL:40148409-40148415	chr01:40147271-40148508	3n+0	400	1	Fatty acid desaturase:73-393:321	136	0.25	0	NA	101	0.2525	1	Fatty acid desaturase:59-94:36	FALSE	4	437551	9.14179e-06	-	-	-	0	814	0
Os01g0919900	Os01t0919900-01	DEL:40148409-40148415	chr01:40147301-40148469	3n+0	400	1	Fatty acid desaturase:73-393:321	136	0.25	0	NA	124	0.31	1	Fatty acid desaturase:72-117:46	FALSE	1	434614	2.30089e-06	-	-	-	0	813	0
Os01g0919900	Os01t0919900-01	DEL:40148409-40148415	chr01:40147331-40150681	3n+0	400	1	Fatty acid desaturase:73-393:321	136	0.25	0	NA	72	0.1775	1	Fatty acid desaturase:12-65:54	FALSE	2	406821	4.91617e-06	-	-	-	0	387	0
Os01g0919900	Os01t0919900-01	DEL:40148409-40148415	chr01:40147378-40148489	3n+0	400	1	Fatty acid desaturase:73-393:321	136	0.25	0	NA	143	0.3575	1	Fatty acid desaturase:63-136:74	FALSE	2	436957	4.57711e-06	-	-	-	0	769	0
Os01g0919900	Os01t0919900-01	DEL:40148409-40148415	chr01:40147577-40148321	3n+1	400	1	Fatty acid desaturase:73-393:321	136	0.25	0	NA	263	0.615	1	Fatty acid desaturase:114-256:143	FALSE	4	418386	9.56055e-06	-	-	-	0	777	0
Os01g0919900	Os01t0919900-01	DEL:40148409-40148415	chr01:40147688-40150675	3n+0	400	1	Fatty acid desaturase:73-393:321	136	0.25	0	NA	193	0.4825	1	Fatty acid desaturase:8-186:179	FALSE	2	397712	5.02876e-06	-	-	-	0	319	0
Os01g0919900	Os01t0919900-01	DEL:40148409-40148415	chr01:40148200-40150617	3n+0	400	1	Fatty acid desaturase:73-393:321	136	0.25	0	NA	270	0.675	1	Fatty acid desaturase:29-263:235	FALSE	1	389055	2.57033e-06	-	-	-	0	226	0
Os01g0919900	Os01t0919900-01	DEL:40148409-40148415	chr01:40148381-40148496	3n+0	400	1	Fatty acid desaturase:73-393:321	136	0.25	0	NA	362	0.905	1	Fatty acid desaturase:62-355:294	TRUE	287	627251	0.000457552	-	-	-	0	598	0
Os01g0919900	Os01t0919900-01	DEL:40148409-40148415	chr01:40148408-40148496	3n+0	400	1	Fatty acid desaturase:73-393:321	136	0.25	0	NA	371	0.9275	1	Fatty acid desaturase:61-364:304	TRUE	239	720118	0.00033189	-	-	-	0	552	0
Os01g0922600	Os01t0922600-01	DEL:40332273-40332274	chr01:40332371-40333562	3n+2	311	1	SBP domain:4-65:62	45	0.0289389	0	NA	308	0.897106	1	SBP domain:35-62:28	FALSE	2	804192	2.48697e-06	-	-	-	0	545	0
Os01g0922600	Os01t0922600-01	IN:40332272-40332273:T	chr01:40332371-40333562	3n+2	311	1	SBP domain:4-65:62	46	0.0257235	0	NA	309	0.881789	1	SBP domain:36-63:28	FALSE	2	804192	2.48697e-06	-	-	-	0	545	0
Os01g0922600	Os01t0922600-01	DEL:40332273-40332274	chr01:40333584-40334553	3n+2	311	1	SBP domain:4-65:62	45	0.0289389	0	NA	261	0.745981	0	NA	FALSE	22	1243238	1.76957e-05	-	-	-	0	466	0
Os01g0922600	Os01t0922600-01	IN:40332272-40332273:T	chr01:40333584-40334553	3n+2	311	1	SBP domain:4-65:62	46	0.0257235	0	NA	262	0.720257	0	NA	FALSE	22	1243238	1.76957e-05	-	-	-	0	466	0
Os01g0930800	Os01t0930800-01	IN:40842390-40842391:G	chr01:40842427-40842974	3n+2	513	1	Glycosyl hydrolase family 1:30-494:465	47	0.0760234	0	NA	492	0.937622	1	Glycosyl hydrolase family 1:45-473:429	TRUE	14	127824	0.000109526	0	135358	0	0	659	0
Os01g0930800	Os01t0930800-01	DEL:40842391-40842392	chr01:40842427-40842974	3n+2	513	1	Glycosyl hydrolase family 1:30-494:465	46	0.0760234	0	NA	491	0.935673	1	Glycosyl hydrolase family 1:44-472:429	TRUE	8	51213	0.00015621	0	135358	0	0	659	0
Os02g0125600	Os02t0125600-00	IN:1343497-1343498:A	chr02:1343382-1343741	3n+0	200	1	Alkaline and neutral invertase:1-173:173	222	0.409692	1	Alkaline and neutral invertase:1-72:72	116	0.58	1	Alkaline and neutral invertase:35-89:55	FALSE	4	1711641	2.33694e-06	0	309737	0	0	19	0
Os02g0125600	Os02t0125600-00	IN:1343497-1343498:A	chr02:1343388-1343945	3n+0	200	1	Alkaline and neutral invertase:1-173:173	222	0.409692	1	Alkaline and neutral invertase:1-72:72	50	0.25	1	Alkaline and neutral invertase:1-39:39	FALSE	6	1688476	3.5535e-06	0	321696	0	0	27	0
Os02g0125600	Os02t0125600-00	IN:1343497-1343498:A	chr02:1343484-1343786	3n+0	200	1	Alkaline and neutral invertase:1-173:173	222	0.409692	1	Alkaline and neutral invertase:1-72:72	135	0.675	1	Alkaline and neutral invertase:1-68:68	FALSE	1	2134778	4.68433e-07	0	362459	0	0	22	0
Os02g0125600	Os02t0125600-00	IN:1343497-1343498:A	chr02:1343755-1343841	3n+2	200	1	Alkaline and neutral invertase:1-173:173	222	0.409692	1	Alkaline and neutral invertase:1-72:72	172	0.65	1	Alkaline and neutral invertase:1-72:72	FALSE	113	895135	0.000126238	0	175432	0	0	39	0
Os02g0174100	Os02t0174100-01	DEL:4074223-4074224	chr02:4074340-4075121	3n+2	234	1	SBP domain:68-141:74	120	0.380342	0	NA	232	0.846154	1	SBP domain:112-139:28	FALSE	6705	869084	0.00771502	-	-	-	0	109	0
Os02g0174100	Os02t0174100-02	DEL:4074223-4074224	chr02:4074340-4075121	3n+2	251	1	SBP domain:68-141:74	120	0.354582	0	NA	249	0.856574	1	SBP domain:112-139:28	FALSE	6705	869084	0.00771502	-	-	-	0	109	0
Os02g0252400	Os02t0252400-01	IN:8591730-8591731:A	chr02:8590732-8591454	3n+2	373	1	Dof domain, zinc finger:46-99:54	432	0.122685	0	NA	133	0.193029	0	NA	FALSE	1	57882	1.72765e-05	-	-	-	0	2	0
Os02g0252400	Os02t0252400-01	IN:8591730-8591731:A	chr02:8590732-8591463	3n+2	373	1	Dof domain, zinc finger:46-99:54	432	0.122685	0	NA	130	0.187668	0	NA	FALSE	4	57651	6.9383e-05	-	-	-	0	2	0
Os02g0252400	Os02t0252400-01	IN:8591730-8591731:A	chr02:8590843-8591361	3n+2	373	1	Dof domain, zinc finger:46-99:54	432	0.122685	0	NA	201	0.324397	0	NA	FALSE	1	60155	1.66237e-05	-	-	-	0	2	0
Os02g0252400	Os02t0252400-01	IN:8591730-8591731:A	chr02:8590846-8591466	3n+2	373	1	Dof domain, zinc finger:46-99:54	432	0.122685	0	NA	167	0.289544	0	NA	FALSE	6	58607	0.000102377	-	-	-	0	2	0
Os02g0252400	Os02t0252400-01	IN:8591730-8591731:A	chr02:8590849-8591592	3n+2	373	1	Dof domain, zinc finger:46-99:54	432	0.122685	0	NA	126	0.270777	0	NA	FALSE	1	68588	1.45798e-05	-	-	-	0	2	0
Os02g0252400	Os02t0252400-01	IN:8591730-8591731:A	chr02:8590854-8591384	3n+2	373	1	Dof domain, zinc finger:46-99:54	432	0.122685	0	NA	197	0.329759	0	NA	FALSE	1	60501	1.65287e-05	-	-	-	0	2	0
Os02g0252400	Os02t0252400-01	IN:8591730-8591731:A	chr02:8590918-8591526	3n+2	373	1	Dof domain, zinc finger:46-99:54	432	0.122685	0	NA	171	0.335121	0	NA	FALSE	2	63679	3.14075e-05	-	-	-	0	1	0
Os02g0252400	Os02t0252400-01	IN:8591730-8591731:A	chr02:8590922-8591416	3n+2	373	1	Dof domain, zinc finger:46-99:54	432	0.122685	0	NA	209	0.371658	0	NA	FALSE	1	61296	1.63143e-05	-	-	-	0	1	0
Os02g0252400	Os02t0252400-01	IN:8591730-8591731:A	chr02:8591010-8591255	3n+2	373	1	Dof domain, zinc finger:46-99:54	432	0.122685	0	NA	292	0.457219	0	NA	FALSE	13	63285	0.00020542	-	-	-	0	1	0
Os02g0252400	Os02t0252400-01	IN:8591730-8591731:A	chr02:8591016-8591507	3n+2	373	1	Dof domain, zinc finger:46-99:54	432	0.122685	0	NA	210	0.426273	0	NA	FALSE	4	62108	6.44039e-05	-	-	-	0	1	0
Os02g0252400	Os02t0252400-01	IN:8591730-8591731:A	chr02:8591022-8591507	3n+2	373	1	Dof domain, zinc finger:46-99:54	432	0.122685	0	NA	212	0.431635	0	NA	FALSE	21	62184	0.000337707	-	-	-	0	1	0
Os02g0252400	Os02t0252400-01	IN:8591730-8591731:A	chr02:8591025-8591507	3n+2	373	1	Dof domain, zinc finger:46-99:54	432	0.122685	0	NA	213	0.434316	0	NA	FALSE	39	62221	0.000626798	-	-	-	0	1	0
Os02g0252400	Os02t0252400-01	IN:8591730-8591731:A	chr02:8591028-8591507	3n+2	373	1	Dof domain, zinc finger:46-99:54	432	0.122685	0	NA	214	0.436997	0	NA	FALSE	107	62254	0.00171877	-	-	-	0	1	0
Os02g0252400	Os02t0252400-01	IN:8591730-8591731:A	chr02:8591075-8591545	3n+2	373	1	Dof domain, zinc finger:46-99:54	432	0.122685	0	NA	217	0.455764	0	NA	FALSE	1	68319	1.46372e-05	-	-	-	0	1	0
Os02g0252400	Os02t0252400-01	IN:8591730-8591731:A	chr02:8591079-8591207	3n+2	373	1	Dof domain, zinc finger:46-99:54	432	0.122685	0	NA	331	0.504021	0	NA	FALSE	7	54224	0.000129094	-	-	-	0	1	0
Os02g0252400	Os02t0252400-01	IN:8591730-8591731:C	chr02:8590732-8591454	3n+2	373	1	Dof domain, zinc finger:46-99:54	432	0.12037	0	NA	133	0.190349	0	NA	FALSE	1	57882	1.72765e-05	-	-	-	0	2	0
Os02g0252400	Os02t0252400-01	IN:8591730-8591731:C	chr02:8590732-8591463	3n+2	373	1	Dof domain, zinc finger:46-99:54	432	0.12037	0	NA	130	0.184987	0	NA	FALSE	4	57651	6.9383e-05	-	-	-	0	2	0
Os02g0252400	Os02t0252400-01	IN:8591730-8591731:C	chr02:8590843-8591361	3n+2	373	1	Dof domain, zinc finger:46-99:54	432	0.12037	0	NA	201	0.321716	0	NA	FALSE	1	60155	1.66237e-05	-	-	-	0	2	0
Os02g0252400	Os02t0252400-01	IN:8591730-8591731:C	chr02:8590846-8591466	3n+2	373	1	Dof domain, zinc finger:46-99:54	432	0.12037	0	NA	167	0.286863	0	NA	FALSE	6	58607	0.000102377	-	-	-	0	2	0
Os02g0252400	Os02t0252400-01	IN:8591730-8591731:C	chr02:8590849-8591592	3n+2	373	1	Dof domain, zinc finger:46-99:54	432	0.12037	0	NA	126	0.260054	0	NA	FALSE	1	68588	1.45798e-05	-	-	-	0	2	0
Os02g0252400	Os02t0252400-01	IN:8591730-8591731:C	chr02:8590854-8591384	3n+2	373	1	Dof domain, zinc finger:46-99:54	432	0.12037	0	NA	197	0.327078	0	NA	FALSE	1	60501	1.65287e-05	-	-	-	0	2	0
Os02g0252400	Os02t0252400-01	IN:8591730-8591731:C	chr02:8590918-8591526	3n+2	373	1	Dof domain, zinc finger:46-99:54	432	0.12037	0	NA	171	0.33244	0	NA	FALSE	2	63679	3.14075e-05	-	-	-	0	1	0
Os02g0252400	Os02t0252400-01	IN:8591730-8591731:C	chr02:8590922-8591416	3n+2	373	1	Dof domain, zinc finger:46-99:54	432	0.12037	0	NA	209	0.368984	0	NA	FALSE	1	61296	1.63143e-05	-	-	-	0	1	0
Os02g0252400	Os02t0252400-01	IN:8591730-8591731:C	chr02:8591010-8591255	3n+2	373	1	Dof domain, zinc finger:46-99:54	432	0.12037	0	NA	292	0.454545	0	NA	FALSE	13	63285	0.00020542	-	-	-	0	1	0
Os02g0252400	Os02t0252400-01	IN:8591730-8591731:C	chr02:8591016-8591507	3n+2	373	1	Dof domain, zinc finger:46-99:54	432	0.12037	0	NA	210	0.423592	0	NA	FALSE	4	62108	6.44039e-05	-	-	-	0	1	0
Os02g0252400	Os02t0252400-01	IN:8591730-8591731:C	chr02:8591022-8591507	3n+2	373	1	Dof domain, zinc finger:46-99:54	432	0.12037	0	NA	212	0.428954	0	NA	FALSE	21	62184	0.000337707	-	-	-	0	1	0
Os02g0252400	Os02t0252400-01	IN:8591730-8591731:C	chr02:8591025-8591507	3n+2	373	1	Dof domain, zinc finger:46-99:54	432	0.12037	0	NA	213	0.431635	0	NA	FALSE	39	62221	0.000626798	-	-	-	0	1	0
Os02g0252400	Os02t0252400-01	IN:8591730-8591731:C	chr02:8591028-8591507	3n+2	373	1	Dof domain, zinc finger:46-99:54	432	0.12037	0	NA	214	0.434316	0	NA	FALSE	107	62254	0.00171877	-	-	-	0	1	0
Os02g0252400	Os02t0252400-01	IN:8591730-8591731:C	chr02:8591075-8591545	3n+2	373	1	Dof domain, zinc finger:46-99:54	432	0.12037	0	NA	217	0.453083	0	NA	FALSE	1	68319	1.46372e-05	-	-	-	0	1	0
Os02g0252400	Os02t0252400-01	IN:8591730-8591731:C	chr02:8591079-8591207	3n+2	373	1	Dof domain, zinc finger:46-99:54	432	0.12037	0	NA	331	0.50134	0	NA	FALSE	6	66441	9.03057e-05	-	-	-	0	1	0
Os02g0312600	Os02t0312600-01	DEL:12326450	chr02:12325290-12326585	3n+0	197	1	Ras family:8-177:170	53	0.22335	1	Ras family:8-40:33	65	0.329949	0	NA	FALSE	2	2594789	7.70776e-07	-	-	-	0	496	0
Os02g0312600	Os02t0312600-01	DEL:12326450	chr02:12325304-12326593	3n+0	197	1	Ras family:8-177:170	53	0.22335	1	Ras family:8-40:33	67	0.340102	0	NA	FALSE	4	2619008	1.5273e-06	-	-	-	0	499	0
Os02g0312600	Os02t0312600-01	DEL:12326450	chr02:12325918-12326617	3n+0	197	1	Ras family:8-177:170	53	0.22335	1	Ras family:8-40:33	132	0.670051	1	Ras family:10-112:103	FALSE	6	2597397	2.31e-06	-	-	-	0	560	0
Os02g0312600	Os02t0312600-01	DEL:12326450	chr02:12325957-12326602	3n+0	197	1	Ras family:8-177:170	53	0.22335	1	Ras family:8-40:33	150	0.761421	1	Ras family:18-130:113	FALSE	2	2537523	7.8817e-07	-	-	-	0	559	0
Os02g0529400	Os02t0529400-01	IN:19438139-19438140:T	chr02:19438122-19438474	3n+0	606	1	Alkaline and neutral invertase:130-571:442	69	0.0462046	0	NA	489	0.806931	1	Alkaline and neutral invertase:13-454:442	FALSE	1	503828	1.9848e-06	-	-	-	0	365	0
Os02g0529400	Os02t0529400-01	IN:19438140-19438141:A	chr02:19438122-19438474	3n+0	606	1	Alkaline and neutral invertase:130-571:442	69	0.0478548	0	NA	489	0.806931	1	Alkaline and neutral invertase:13-454:442	FALSE	94	805488	0.000116699	-	-	-	0	233	0
Os02g0529400	Os02t0529400-01	RPL:19438138-19438140:ATG→GCGA	chr02:19438122-19438489	3n+0	606	1	Alkaline and neutral invertase:130-571:442	69	0.0462046	0	NA	484	0.792079	1	Alkaline and neutral invertase:8-449:442	FALSE	116	397202	0.000292043	-	-	-	0	286	0
Os02g0529400	Os02t0529400-01	IN:19438140-19438141:A	chr02:19438265-19440931	3n+2	606	1	Alkaline and neutral invertase:130-571:442	69	0.0478548	0	NA	262	0.392739	1	Alkaline and neutral invertase:52-227:176	FALSE	132	614439	0.00021483	-	-	-	0	898	0
Os02g0529400	Os02t0529400-01	RPL:19438138-19438140:ATG→GCGA	chr02:19438265-19440931	3n+2	606	1	Alkaline and neutral invertase:130-571:442	69	0.0462046	0	NA	262	0.391089	1	Alkaline and neutral invertase:52-227:176	FALSE	2	642425	3.1132e-06	-	-	-	0	1185	0
Os02g0553200	LOC_Os02g34810.1	DEL:20871237	chr02:20868708-20871644	3n+0	478	1	Peroxidase:95-326:232	169	0.353556	1	Peroxidase:95-168:74	131	0.274059	0	NA	FALSE	1	107115	9.33576e-06	0	25640	0	0	4729	0
Os02g0553200	LOC_Os02g34810.1	DEL:20871237	chr02:20868720-20871427	3n+0	478	1	Peroxidase:95-326:232	169	0.353556	1	Peroxidase:95-168:74	176	0.368201	0	NA	FALSE	175	112494	0.00155564	0	27034	0	0	4855	0
Os02g0553200	LOC_Os02g34810.1	DEL:20871237	chr02:20868733-20871491	3n+0	478	1	Peroxidase:95-326:232	169	0.353556	1	Peroxidase:95-168:74	159	0.332636	0	NA	FALSE	1	110952	9.01291e-06	0	26704	0	0	4835	0
Os02g0553200	LOC_Os02g34810.1	DEL:20871237	chr02:20868768-20871877	3n+0	478	1	Peroxidase:95-326:232	169	0.353556	1	Peroxidase:95-168:74	107	0.223849	0	NA	FALSE	2	100222	1.99557e-05	0	23999	0	0	4415	0
Os02g0553200	LOC_Os02g34810.1	DEL:20871237	chr02:20868944-20871947	3n+0	478	1	Peroxidase:95-326:232	169	0.353556	1	Peroxidase:95-168:74	116	0.242678	0	NA	FALSE	1	98399	1.01627e-05	0	23730	0	0	4311	0
Os02g0553200	LOC_Os02g34810.1	DEL:20871237	chr02:20868996-20871987	3n+0	478	1	Peroxidase:95-326:232	169	0.353556	1	Peroxidase:95-168:74	120	0.251046	0	NA	FALSE	4	96833	4.13082e-05	0	23346	0	0	4245	0
Os02g0553200	LOC_Os02g34810.1	DEL:20871237	chr02:20869010-20872004	3n+0	478	1	Peroxidase:95-326:232	169	0.353556	1	Peroxidase:95-168:74	119	0.248954	0	NA	FALSE	1	96239	1.03908e-05	0	23193	0	0	4218	0
Os02g0553200	LOC_Os02g34810.1	DEL:20871237	chr02:20869026-20871996	3n+0	478	1	Peroxidase:95-326:232	169	0.353556	1	Peroxidase:95-168:74	127	0.26569	0	NA	FALSE	2	96132	2.08047e-05	0	23174	0	0	4225	0
Os02g0553200	LOC_Os02g34810.1	DEL:20871237	chr02:20870729-20871614	3n+0	478	1	Peroxidase:95-326:232	169	0.353556	1	Peroxidase:95-168:74	352	0.736402	1	Peroxidase:111-200:90	FALSE	1	69810	1.43246e-05	0	24177	0	0	3714	0
Os02g0553200	LOC_Os02g34810.1	DEL:20871237	chr02:20870729-20871877	3n+0	478	1	Peroxidase:95-326:232	169	0.353556	1	Peroxidase:95-168:74	298	0.623431	1	Peroxidase:57-146:90	FALSE	8723	58568	0.148938	165	19643	0.00839994	0	2999	0
Os02g0553200	LOC_Os02g34810.1	DEL:20871237	chr02:20871269-20871399	3n+1	478	1	Peroxidase:95-326:232	169	0.353556	1	Peroxidase:95-168:74	471	0.966527	1	Peroxidase:95-319:225	TRUE	6171	48894	0.126212	564	28540	0.0197617	0	3366	0
Os02g0606200	Os02t0606200-01	DEL:23759482	chr02:23759438-23759622	3n+0	271	2	B-box zinc finger1:4-47:44;B-box zinc finger2:54-95:42	273	0.218182	0	NA	210	0.774908	0	NA	FALSE	81	196591	0.000412023	2	230526	8.67581e-06	0	276	0
Os02g0606200	Os02t0606200-01	DEL:23759482	chr02:23759468-23759589	3n+0	271	2	B-box zinc finger1:4-47:44;B-box zinc finger2:54-95:42	273	0.218182	0	NA	231	0.852399	0	NA	FALSE	12	195884	6.12607e-05	11	219890	5.0025e-05	0	279	0
Os02g0606200	Os02t0606200-01	DEL:23759482	chr02:23760097-23760172	3n+1	271	2	B-box zinc finger1:4-47:44;B-box zinc finger2:54-95:42	273	0.218182	0	NA	246	0.369004	0	NA	FALSE	2835	136850	0.0207161	0	334383	0	0	158	0
Os02g0606200	Os02t0606200-01	DEL:23759482	chr02:23759381-23759655	3n+0	271	2	B-box zinc finger1:4-47:44;B-box zinc finger2:54-95:42	273	0.218182	0	NA	180	0.656827	0	NA	FALSE	3	441045	6.80203e-06	0	216734	0	0	243	0
Os02g0606200	Os02t0606200-01	DEL:23759482	chr02:23759386-23759681	3n+0	271	2	B-box zinc finger1:4-47:44;B-box zinc finger2:54-95:42	273	0.218182	0	NA	173	0.634686	0	NA	FALSE	9	449043	2.00426e-05	0	236277	0	0	263	0
Os02g0606200	Os02t0606200-01	DEL:23759482	chr02:23759405-23759565	3n+0	271	2	B-box zinc finger1:4-47:44;B-box zinc finger2:54-95:42	273	0.218182	0	NA	218	0.804428	0	NA	FALSE	1	414553	2.41224e-06	0	183053	0	0	204	0
Os02g0606200	Os02t0606200-01	DEL:23759482	chr02:23759408-23759565	3n+0	271	2	B-box zinc finger1:4-47:44;B-box zinc finger2:54-95:42	273	0.218182	0	NA	219	0.808118	1	B-box zinc finger1:4-43:40	FALSE	1	416352	2.40181e-06	0	186572	0	0	207	0
Os02g0606200	Os02t0606200-01	DEL:23759482	chr02:23759420-23760122	3n+0	271	2	B-box zinc finger1:4-47:44;B-box zinc finger2:54-95:42	273	0.218182	0	NA	72	0.265683	0	NA	FALSE	48	368653	0.000130204	0	309975	0	0	216	0
Os02g0606200	Os02t0606200-01	DEL:23759482	chr02:23759438-23759565	3n+0	271	2	B-box zinc finger1:4-47:44;B-box zinc finger2:54-95:42	273	0.218182	0	NA	229	0.845018	0	NA	FALSE	2	394268	5.07269e-06	0	194821	0	0	236	0
Os02g0606200	Os02t0606200-01	DEL:23759482	chr02:23759438-23759589	3n+0	271	2	B-box zinc finger1:4-47:44;B-box zinc finger2:54-95:42	273	0.218182	0	NA	221	0.815498	0	NA	FALSE	2	399369	5.0079e-06	0	207661	0	0	254	0
Os02g0606200	Os02t0606200-01	DEL:23759482	chr02:23759438-23760248	3n+0	271	2	B-box zinc finger1:4-47:44;B-box zinc finger2:54-95:42	273	0.218182	0	NA	36	0.132841	0	NA	FALSE	4	154144	2.59498e-05	0	325853	0	0	224	0
Os02g0606200	Os02t0606200-01	DEL:23759482	chr02:23759438-23760263	3n+0	271	2	B-box zinc finger1:4-47:44;B-box zinc finger2:54-95:42	273	0.218182	0	NA	31	0.114391	0	NA	FALSE	166	384473	0.00043176	0	327379	0	0	228	0
Os02g0606200	Os02t0606200-01	DEL:23759482	chr02:23759441-23760266	3n+0	271	2	B-box zinc finger1:4-47:44;B-box zinc finger2:54-95:42	273	0.218182	0	NA	31	0.114391	0	NA	FALSE	29	383991	7.55226e-05	0	328290	0	0	230	0
Os02g0606200	Os02t0606200-01	DEL:23759482	chr02:23759468-23759565	3n+0	271	2	B-box zinc finger1:4-47:44;B-box zinc finger2:54-95:42	273	0.218182	0	NA	239	0.881919	0	NA	FALSE	4	371140	1.07776e-05	0	206096	0	0	263	0
Os02g0606200	Os02t0606200-01	DEL:23759482	chr02:23759666-23759750	3n+1	271	2	B-box zinc finger1:4-47:44;B-box zinc finger2:54-95:42	273	0.218182	0	NA	243	0.701107	0	NA	FALSE	10	342565	2.91915e-05	0	304941	0	0	346	0
Os02g0606200	Os02t0606200-01	DEL:23759482	chr02:23760079-23760172	3n+1	271	2	B-box zinc finger1:4-47:44;B-box zinc finger2:54-95:42	273	0.218182	0	NA	240	0.365314	0	NA	FALSE	1758	330396	0.00532089	964	346843	0.00277936	0	154	0
Os02g0606200	Os02t0606200-01	DEL:23759482	chr02:23760094-23760172	3n+1	271	2	B-box zinc finger1:4-47:44;B-box zinc finger2:54-95:42	273	0.218182	0	NA	245	0.369004	0	NA	FALSE	1653	349595	0.00472833	0	336071	0	0	157	0
Os02g0606200	Os02t0606200-01	DEL:23759482	chr02:23759386-23760184	3n+0	271	2	B-box zinc finger1:4-47:44;B-box zinc finger2:54-95:42	273	0.218182	0	NA	40	0.132841	0	NA	FALSE	12	148996	8.05391e-05	0	302817	0	0	206	0
Os02g0606200	Os02t0606200-01	DEL:23759482	chr02:23759438-23759520	3n+0	271	2	B-box zinc finger1:4-47:44;B-box zinc finger2:54-95:42	273	0.218182	0	NA	244	0.900369	1	B-box zinc finger2:27-68:42	FALSE	1	117069	8.54197e-06	1	160474	6.23154e-06	0	190	0
Os02g0606200	Os02t0606200-01	IN:23759485-23759486:A	chr02:23759438-23759622	3n+0	271	2	B-box zinc finger1:4-47:44;B-box zinc finger2:54-95:42	119	0.232472	0	NA	210	0.774908	0	NA	FALSE	38	417367	9.1047e-05	2	230526	8.67581e-06	0	276	0
Os02g0606200	Os02t0606200-01	IN:23759485-23759486:A	chr02:23759468-23759589	3n+0	271	2	B-box zinc finger1:4-47:44;B-box zinc finger2:54-95:42	119	0.232472	0	NA	231	0.852399	0	NA	FALSE	2	175208	1.1415e-05	11	219890	5.0025e-05	0	279	0
Os02g0606200	Os02t0606200-01	IN:23759485-23759486:A	chr02:23759381-23759655	3n+0	271	2	B-box zinc finger1:4-47:44;B-box zinc finger2:54-95:42	119	0.232472	0	NA	180	0.656827	0	NA	FALSE	3	441045	6.80203e-06	0	216734	0	0	243	0
Os02g0606200	Os02t0606200-01	IN:23759485-23759486:A	chr02:23759386-23759681	3n+0	271	2	B-box zinc finger1:4-47:44;B-box zinc finger2:54-95:42	119	0.232472	0	NA	173	0.634686	0	NA	FALSE	9	449043	2.00426e-05	0	236277	0	0	263	0
Os02g0606200	Os02t0606200-01	IN:23759485-23759486:A	chr02:23759405-23759565	3n+0	271	2	B-box zinc finger1:4-47:44;B-box zinc finger2:54-95:42	119	0.232472	0	NA	218	0.804428	0	NA	FALSE	1	414553	2.41224e-06	0	183053	0	0	204	0
Os02g0606200	Os02t0606200-01	IN:23759485-23759486:A	chr02:23759408-23759565	3n+0	271	2	B-box zinc finger1:4-47:44;B-box zinc finger2:54-95:42	119	0.232472	0	NA	219	0.808118	1	B-box zinc finger1:4-43:40	FALSE	1	416352	2.40181e-06	0	186572	0	0	207	0
Os02g0606200	Os02t0606200-01	IN:23759485-23759486:A	chr02:23759420-23760122	3n+0	271	2	B-box zinc finger1:4-47:44;B-box zinc finger2:54-95:42	119	0.232472	0	NA	72	0.265683	0	NA	FALSE	48	368653	0.000130204	0	309975	0	0	216	0
Os02g0606200	Os02t0606200-01	IN:23759485-23759486:A	chr02:23759438-23759565	3n+0	271	2	B-box zinc finger1:4-47:44;B-box zinc finger2:54-95:42	119	0.232472	0	NA	229	0.845018	0	NA	FALSE	2	394268	5.07269e-06	0	194821	0	0	236	0
Os02g0606200	Os02t0606200-01	IN:23759485-23759486:A	chr02:23759438-23759589	3n+0	271	2	B-box zinc finger1:4-47:44;B-box zinc finger2:54-95:42	119	0.232472	0	NA	221	0.815498	0	NA	FALSE	2	399369	5.0079e-06	0	207661	0	0	254	0
Os02g0606200	Os02t0606200-01	IN:23759485-23759486:A	chr02:23759438-23760248	3n+0	271	2	B-box zinc finger1:4-47:44;B-box zinc finger2:54-95:42	119	0.232472	0	NA	36	0.132841	0	NA	FALSE	4	154144	2.59498e-05	0	325853	0	0	224	0
Os02g0606200	Os02t0606200-01	IN:23759485-23759486:A	chr02:23759438-23760263	3n+0	271	2	B-box zinc finger1:4-47:44;B-box zinc finger2:54-95:42	119	0.232472	0	NA	31	0.114391	0	NA	FALSE	166	384473	0.00043176	0	327379	0	0	228	0
Os02g0606200	Os02t0606200-01	IN:23759485-23759486:A	chr02:23759441-23760266	3n+0	271	2	B-box zinc finger1:4-47:44;B-box zinc finger2:54-95:42	119	0.232472	0	NA	31	0.114391	0	NA	FALSE	29	383991	7.55226e-05	0	328290	0	0	230	0
Os02g0606200	Os02t0606200-01	IN:23759485-23759486:A	chr02:23759468-23759565	3n+0	271	2	B-box zinc finger1:4-47:44;B-box zinc finger2:54-95:42	119	0.232472	0	NA	239	0.881919	0	NA	FALSE	4	371140	1.07776e-05	0	206096	0	0	263	0
Os02g0606200	Os02t0606200-01	IN:23759485-23759486:A	chr02:23759533-23760248	3n+2	271	2	B-box zinc finger1:4-47:44;B-box zinc finger2:54-95:42	119	0.232472	0	NA	68	0.225092	0	NA	FALSE	1	388129	2.57646e-06	0	347748	0	0	226	0
Os02g0606200	Os02t0606200-01	IN:23759485-23759486:A	chr02:23759386-23760184	3n+0	271	2	B-box zinc finger1:4-47:44;B-box zinc finger2:54-95:42	119	0.232472	0	NA	40	0.132841	0	NA	FALSE	12	148996	8.05391e-05	0	302817	0	0	206	0
Os02g0606200	Os02t0606200-01	IN:23759485-23759486:A	chr02:23759438-23759520	3n+0	271	2	B-box zinc finger1:4-47:44;B-box zinc finger2:54-95:42	119	0.232472	0	NA	244	0.900369	1	B-box zinc finger2:27-68:42	FALSE	1	117069	8.54197e-06	1	160474	6.23154e-06	0	190	0
Os02g0707200	Os02t0707200-00	IN:29239255-29239256:A	chr02:29238552-29239130	3n+2	288	1	Dof domain, zinc finger:41-98:58	60	0.0798611	0	NA	96	0.253472	0	NA	FALSE	36851	916241	0.0402198	18	945058	1.90465e-05	-	-	-
Os02g0707200	Os02t0707200-00	IN:29239255-29239256:A	chr02:29238792-29239103	3n+2	288	1	Dof domain, zinc finger:41-98:58	60	0.0798611	0	NA	185	0.527778	0	NA	FALSE	2	373685	5.3521e-06	0	772177	0	-	-	-
Os03g0276300	LOC_Os03g16850.1	IN:9360528-9360529:A	chr03:9359622-9359981	3n+2	403	1	Dof domain, zinc finger:90-145:56	337	0.240695	0	NA	284	0.350617	0	NA	FALSE	1	563307	1.77523e-06	0	48884	0	0	9	0
Os03g0276300	LOC_Os03g16850.1	IN:9360528-9360529:A	chr03:9359720-9360235	3n+2	403	1	Dof domain, zinc finger:90-145:56	337	0.240695	0	NA	232	0.424318	0	NA	FALSE	2	432900	4.62e-06	0	25887	0	0	5	0
Os03g0276300	LOC_Os03g16850.1	DEL:9360529-9360530	chr03:9359622-9359981	3n+2	403	1	Dof domain, zinc finger:90-145:56	336	0.240695	0	NA	283	0.348148	0	NA	FALSE	1	563307	1.77523e-06	0	48884	0	0	9	0
Os03g0276300	LOC_Os03g16850.1	DEL:9360529	chr03:9359725-9360523	3n+1	403	1	Dof domain, zinc finger:90-145:56	222	0.220844	0	NA	137	0.337469	0	NA	FALSE	8	441638	1.81144e-05	0	16448	0	0	3	0
Os03g0276300	LOC_Os03g16850.1	DEL:9360529-9360530	chr03:9359720-9360235	3n+2	403	1	Dof domain, zinc finger:90-145:56	336	0.240695	0	NA	231	0.421836	0	NA	FALSE	2	432900	4.62e-06	0	25887	0	0	5	0
Os03g0276300	LOC_Os03g16850.1	DEL:9360529	chr03:9359725-9360593	3n+0	403	1	Dof domain, zinc finger:90-145:56	222	0.220844	0	NA	114	0.282878	0	NA	FALSE	3	427807	7.01251e-06	0	15184	0	0	3	0
Os03g0276300	LOC_Os03g16850.1	IN:9360528-9360529:A	chr03:9359725-9360593	3n+0	403	1	Dof domain, zinc finger:90-145:56	337	0.240695	0	NA	114	0.282878	0	NA	FALSE	3	427807	7.01251e-06	0	15184	0	0	3	0
Os03g0276300	LOC_Os03g16850.1	DEL:9360529-9360530	chr03:9359725-9360593	3n+0	403	1	Dof domain, zinc finger:90-145:56	336	0.240695	0	NA	114	0.282878	0	NA	FALSE	3	427807	7.01251e-06	0	15184	0	0	3	0
Os03g0276300	LOC_Os03g16850.1	DEL:9360529	chr03:9359806-9360899	3n+0	403	1	Dof domain, zinc finger:90-145:56	222	0.220844	0	NA	125	0.310174	0	NA	FALSE	1	376774	2.65411e-06	0	7030	0	0	3	0
Os03g0276300	LOC_Os03g16850.1	IN:9360528-9360529:A	chr03:9359806-9360899	3n+0	403	1	Dof domain, zinc finger:90-145:56	337	0.240695	0	NA	125	0.310174	0	NA	FALSE	1	376774	2.65411e-06	0	7030	0	0	3	0
Os03g0276300	LOC_Os03g16850.1	DEL:9360529-9360530	chr03:9359806-9360899	3n+0	403	1	Dof domain, zinc finger:90-145:56	336	0.240695	0	NA	125	0.310174	0	NA	FALSE	1	376774	2.65411e-06	0	7030	0	0	3	0
Os03g0276300	LOC_Os03g16850.1	DEL:9360529	chr03:9359809-9360229	3n+1	403	1	Dof domain, zinc finger:90-145:56	222	0.220844	0	NA	263	0.493797	0	NA	FALSE	20	394627	5.06808e-05	0	16748	0	0	4	0
Os03g0276300	LOC_Os03g16850.1	DEL:9360529-9360530	chr03:9359867-9360603	3n+0	403	1	Dof domain, zinc finger:90-145:56	336	0.240695	0	NA	158	0.39206	0	NA	FALSE	1	403204	2.48013e-06	0	5517	0	0	2	0
Os03g0276300	LOC_Os03g16850.1	DEL:9360529	chr03:9359815-9360229	3n+1	403	1	Dof domain, zinc finger:90-145:56	222	0.220844	0	NA	265	0.496278	0	NA	FALSE	67	391046	0.000171335	0	15952	0	0	4	0
Os03g0276300	LOC_Os03g16850.1	DEL:9360529-9360530	chr03:9359951-9360202	3n+2	403	1	Dof domain, zinc finger:90-145:56	336	0.240695	0	NA	319	0.583127	0	NA	FALSE	2	419007	4.77319e-06	0	10223	0	0	4	0
Os03g0276300	LOC_Os03g16850.1	DEL:9360529	chr03:9359815-9360232	3n+1	403	1	Dof domain, zinc finger:90-145:56	222	0.220844	0	NA	264	0.496278	0	NA	FALSE	9	391023	2.30165e-05	0	15840	0	0	4	0
Os03g0276300	LOC_Os03g16850.1	DEL:9360530-9360531	chr03:9359622-9359981	3n+2	403	1	Dof domain, zinc finger:90-145:56	336	0.238213	0	NA	283	0.345679	0	NA	FALSE	1	563307	1.77523e-06	0	48884	0	0	9	0
Os03g0276300	LOC_Os03g16850.1	DEL:9360530-9360531	chr03:9359720-9360235	3n+2	403	1	Dof domain, zinc finger:90-145:56	336	0.238213	0	NA	231	0.419355	0	NA	FALSE	2	432900	4.62e-06	0	25887	0	0	5	0
Os03g0276300	LOC_Os03g16850.1	DEL:9360530-9360531	chr03:9359725-9360593	3n+0	403	1	Dof domain, zinc finger:90-145:56	336	0.238213	0	NA	114	0.282878	0	NA	FALSE	3	427807	7.01251e-06	0	15184	0	0	3	0
Os03g0276300	LOC_Os03g16850.1	DEL:9360530-9360531	chr03:9359806-9360899	3n+0	403	1	Dof domain, zinc finger:90-145:56	336	0.238213	0	NA	125	0.310174	0	NA	FALSE	1	376774	2.65411e-06	0	7030	0	0	3	0
Os03g0276300	LOC_Os03g16850.1	DEL:9360530-9360531	chr03:9359867-9360603	3n+0	403	1	Dof domain, zinc finger:90-145:56	336	0.238213	0	NA	158	0.39206	0	NA	FALSE	1	403204	2.48013e-06	0	5517	0	0	2	0
Os03g0276300	LOC_Os03g16850.1	DEL:9360530-9360531	chr03:9359951-9360202	3n+2	403	1	Dof domain, zinc finger:90-145:56	336	0.238213	0	NA	319	0.580645	0	NA	FALSE	2	419007	4.77319e-06	0	10223	0	0	4	0
Os03g0276300	LOC_Os03g16850.1	DEL:9360529	chr03:9359867-9360603	3n+0	403	1	Dof domain, zinc finger:90-145:56	222	0.220844	0	NA	158	0.39206	0	NA	FALSE	1	403204	2.48013e-06	0	5517	0	0	2	0
Os03g0276300	LOC_Os03g16850.1	IN:9360528-9360529:A	chr03:9359867-9360603	3n+0	403	1	Dof domain, zinc finger:90-145:56	337	0.240695	0	NA	158	0.39206	0	NA	FALSE	1	403204	2.48013e-06	0	5517	0	0	2	0
Os03g0276300	LOC_Os03g16850.1	IN:9360528-9360529:A	chr03:9359951-9360202	3n+2	403	1	Dof domain, zinc finger:90-145:56	337	0.240695	0	NA	320	0.585608	0	NA	FALSE	2	419007	4.77319e-06	0	10223	0	0	4	0
Os03g0297400	Os03t0297400-01	DEL:10404085-10404112	chr03:10404065-10404147	3n+0	387	1	Acyl transferase domain:86-353:268	40	0.0697674	0	NA	360	0.930233	0	Acyl transferase domain:59-326:268	FALSE	1	691036	1.4471e-06	-	-	-	0	14	0
Os03g0607200	Os03t0607200-01	IN:22817384-22817385:CG	chr03:22817310-22817419	3n+0	94	1	Gibberellin regulated protein:32-94:63	116	0.62069	1	Gibberellin regulated protein:32-72:41	58	0.617021	0	NA	FALSE	4	323830	1.23522e-05	0	555141	0	0	20	0
Os03g0607200	Os03t0607200-01	IN:22817384-22817385:CG	chr03:22817339-22817427	3n+0	94	1	Gibberellin regulated protein:32-94:63	116	0.62069	1	Gibberellin regulated protein:32-72:41	65	0.691489	0	NA	FALSE	4	277933	1.4392e-05	0	490484	0	0	16	0
Os03g0607200	Os03t0607200-01	IN:22817384-22817385:CG	chr03:22817445-22817602	3n+1	94	1	Gibberellin regulated protein:32-94:63	116	0.62069	1	Gibberellin regulated protein:32-72:41	66	0.553191	1	Gibberellin regulated protein:38-66:29	FALSE	7	229283	3.053e-05	0	333771	0	0	10	0
Os03g0821800	Os03t0821800-01	DEL:34500810	chr03:34500398-34500769	3n+1	352	1	Glycosyl transferase family 2:87-199:113	87	0.198864	0	NA	316	0.872159	1	Glycosyl transferase family 2:81-163:83	FALSE	126	95311	0.00132199	116	172039	0.000674266	1	195	0.00511764
Os03g0828100	Os03t0828100-01	IN:34785590-34785591:A	chr03:34785546-34785637	3n+0	81	0	NA	80	0.310345	0	NA	51	0.62963	0	NA	FALSE	86	454202	0.000189343	-	-	-	0	592	0
Os03g0828100	Os03t0828100-02	IN:34785590-34785591:A	chr03:34785546-34785637	3n+0	170	1	Ribosomal L18 of archaea, bacteria, mitoch. and chloroplast:54-170:117	68	0.2	0	NA	140	0.823529	1	Ribosomal L18 of archaea, bacteria, mitoch. and chloroplast:24-140:117	FALSE	86	454202	0.000189343	-	-	-	0	592	0
Os03g0828100	Os03t0828100-02	IN:34785590-34785591:A	chr03:34785732-34786258	3n+2	170	1	Ribosomal L18 of archaea, bacteria, mitoch. and chloroplast:54-170:117	68	0.2	0	NA	136	0.570588	1	Ribosomal L18 of archaea, bacteria, mitoch. and chloroplast:73-136:64	FALSE	6922	473302	0.0146249	-	-	-	4	1402	0.00285121
Os04g0432000	Os04t0432000-02	IN:21414844-21414845:T	chr04:21414756-21415596	3n+0	359	1	Protein kinase domain:4-260:257	41	0.103064	0	NA	227	0.632312	1	Protein kinase domain:6-128:123	FALSE	4	2087968	1.91574e-06	0	281425	0	0	142	0
Os04g0432000	Os04t0432000-02	IN:21414844-21414845:T	chr04:21414765-21416230	3n+0	359	1	Protein kinase domain:4-260:257	41	0.103064	0	NA	203	0.56546	1	Protein kinase domain:10-104:95	FALSE	12057	2271143	0.00530878	0	302627	0	0	133	0
Os04g0432000	Os04t0432000-02	IN:21414844-21414845:A	chr04:21414771-21414992	3n+0	359	1	Protein kinase domain:4-260:257	41	0.103064	0	NA	327	0.910864	1	Protein kinase domain:11-228:218	TRUE	1	1007942	9.92121e-07	0	348983	0	0	130	0
Os04g0432000	Os04t0432000-02	IN:21414844-21414845:T	chr04:21414786-21414995	3n+0	359	1	Protein kinase domain:4-260:257	41	0.103064	0	NA	331	0.922006	1	Protein kinase domain:17-232:216	TRUE	2	2457704	8.13768e-07	0	347705	0	0	129	0
Os04g0432000	Os04t0432000-02	IN:21414844-21414845:A	chr04:21414789-21415007	3n+0	359	1	Protein kinase domain:4-260:257	41	0.103064	0	NA	328	0.913649	1	Protein kinase domain:21-229:209	TRUE	2703	997683	0.00270928	0	344599	0	0	128	0
Os04g0432000	Os04t0432000-02	IN:21414844-21414845:T	chr04:21414791-21415334	3n+0	359	1	Protein kinase domain:4-260:257	41	0.103064	0	NA	291	0.78273	1	Protein kinase domain:31-192:162	FALSE	12	1952890	6.14474e-06	0	272222	0	0	144	0
Os04g0432000	Os04t0432000-02	IN:21414844-21414845:T	chr04:21414794-21415003	3n+0	359	1	Protein kinase domain:4-260:257	41	0.103064	0	NA	331	0.922006	1	Protein kinase domain:17-232:216	TRUE	6784	2426701	0.00279556	0	344808	0	0	128	0
Os04g0432000	Os04t0432000-02	IN:21414844-21414845:A	chr04:21414840-21415578	3n+0	359	1	Protein kinase domain:4-260:257	41	0.103064	0	NA	261	0.727019	1	Protein kinase domain:40-162:123	FALSE	4207	813323	0.00517261	0	270730	0	0	142	0
Os04g0432000	Os04t0432000-02	IN:21414844-21414845:A	chr04:21414840-21416230	3n+0	359	1	Protein kinase domain:4-260:257	41	0.103064	0	NA	228	0.635097	1	Protein kinase domain:14-129:116	FALSE	12521	886404	0.0141256	0	298811	0	0	132	0
Os04g0432000	Os04t0432000-02	IN:21414844-21414845:T	chr04:21414840-21416230	3n+0	359	1	Protein kinase domain:4-260:257	41	0.103064	0	NA	228	0.635097	1	Protein kinase domain:14-129:116	FALSE	26612	2242831	0.0118654	0	298811	0	0	132	0
Os05g0170000(BC10)	Os05t0170000-01	DEL:4197189-4197208	chr05:4196904-4198079	3n+0	399	1	Core-2/I-Branching enzyme:86-345:260	274	0.666667	1	Core-2/I-Branching enzyme:86-266:181	384	0.962406	1	Core-2/I-Branching enzyme:86-330:245	TRUE	118303	225209	0.525303	6	271113	2.2131e-05	0	42	0
Os05g0170000(BC10)	Os05t0170000-01	DEL:4197199-4197203	chr05:4196904-4198079	3n+0	399	1	Core-2/I-Branching enzyme:86-345:260	265	0.66416	1	Core-2/I-Branching enzyme:86-259:174	384	0.962406	1	Core-2/I-Branching enzyme:86-330:245	TRUE	118303	225209	0.525303	6	271113	2.2131e-05	0	194	0
Os05g0170000(BC10)	Os05t0170000-01	DEL:4197198	chr05:4196904-4198079	3n+0	399	1	Core-2/I-Branching enzyme:86-345:260	328	0.704261	1	Core-2/I-Branching enzyme:86-265:180	384	0.962406	1	Core-2/I-Branching enzyme:86-330:245	TRUE	118303	225209	0.525303	6	271113	2.2131e-05	0	194	0
Os05g0170000(BC10)	Os05t0170000-01	DEL:4197198	chr05:4197220-4198079	3n+1	399	1	Core-2/I-Branching enzyme:86-345:260	328	0.704261	1	Core-2/I-Branching enzyme:86-265:180	397	0.97995	1	Core-2/I-Branching enzyme:86-343:258	TRUE	1505	214723	0.00700903	1543	269109	0.00573374	1	46	0.021554
Os05g0170000(BC10)	Os05t0170000-01	DEL:4197198	chr05:4197223-4198079	3n+1	399	1	Core-2/I-Branching enzyme:86-345:260	328	0.704261	1	Core-2/I-Branching enzyme:86-265:180	398	0.97995	1	Core-2/I-Branching enzyme:86-344:259	TRUE	287	214732	0.00133655	1175	269103	0.00436636	0	193	0
Os05g0418100	Os05t0418100-01	IN:20490025-20490026:G	chr05:20489138-20489781	3n+2	156	1	Mlo family:7-133:127	120	0.198718	0	NA	153	0.770701	1	Mlo family:48-130:83	FALSE	291	1810895	0.000160694	249	776828	0.000320534	0	104	0
Os05g0418100	Os05t0418100-01	IN:20490025-20490026:G	chr05:20489138-20489952	3n+2	156	1	Mlo family:7-133:127	120	0.198718	0	NA	137	0.74359	1	Mlo family:38-114:77	FALSE	300	1545484	0.000194114	0	824372	0	0	102	0
Os05g0418100	Os05t0418100-01	IN:20490025-20490026:G	chr05:20489828-20489944	3n+2	156	1	Mlo family:7-133:127	120	0.198718	0	NA	159	0.85	1	Mlo family:43-136:94	FALSE	111232	361202	0.30795	129385	1113097	0.116239	15	96	0.15625
Os05g0418100	Os05t0418100-01	IN:20490025-20490026:G	chr05:20488917-20490066	3n+0	156	1	Mlo family:7-133:127	120	0.198718	0	NA	25	0.153846	0	NA	FALSE	4	1412799	2.83126e-06	0	858878	0	0	109	0
Os05g0418100	Os05t0418100-01	IN:20490025-20490026:G	chr05:20488932-20490057	3n+0	156	1	Mlo family:7-133:127	120	0.198718	0	NA	33	0.198718	0	NA	FALSE	5	1425448	3.50767e-06	0	858370	0	0	109	0
Os05g0418100	Os05t0418100-01	IN:20490025-20490026:G	chr05:20489024-20489101	3n+2	156	1	Mlo family:7-133:127	120	0.198718	0	NA	131	0.544872	0	NA	FALSE	22	1960918	1.12192e-05	0	1034524	0	0	165	0
Os05g0418100	Os05t0418100-01	IN:20490025-20490026:G	chr05:20489136-20489950	3n+2	156	1	Mlo family:7-133:127	120	0.198718	0	NA	137	0.737179	1	Mlo family:39-114:76	FALSE	4	1549253	2.58189e-06	0	823602	0	0	102	0
Os05g0418100	Os05t0418100-01	IN:20490025-20490026:G	chr05:20489813-20489977	3n+2	156	1	Mlo family:7-133:127	120	0.198718	0	NA	143	0.820513	1	Mlo family:29-120:92	FALSE	6	355265	1.68888e-05	0	1107692	0	0	97	0
Os05g0418100	Os05t0418100-01	IN:20490025-20490026:G	chr05:20489819-20489950	3n+2	156	1	Mlo family:7-133:127	120	0.198718	0	NA	154	0.852564	1	Mlo family:41-131:91	FALSE	4	373743	1.07025e-05	0	1115720	0	0	95	0
Os05g0418100	Os05t0418100-01	IN:20490025-20490026:G	chr05:20489833-20489952	3n+2	156	1	Mlo family:7-133:127	120	0.198718	0	NA	158	0.855346	1	Mlo family:40-135:96	FALSE	210	358985	0.000584983	562	1113042	0.000504923	0	96	0
Os05g0467000	Os05t0467000-01	IN:22924235-22924236:T	chr05:22922046-22923590	3n+2	547	3	EF-hand domain pair1:377-437:61;EF-hand domain pair2:450-512:63;Protein kinase domain:73-331:259	228	0.0914077	0	NA	519	0.632541	3	Protein kinase domain:220-303:84;EF-hand domain pair1:349-409:61;EF-hand domain pair2:422-484:63	FALSE	1664	309261	0.00538057	-	-	-	-	-	-
Os05g0467000	Os05t0467000-01	IN:22924235-22924236:C	chr05:22922046-22923590	3n+2	547	3	EF-hand domain pair1:377-437:61;EF-hand domain pair2:450-512:63;Protein kinase domain:73-331:259	228	0.0914077	0	NA	519	0.632541	3	Protein kinase domain:220-303:84;EF-hand domain pair1:349-409:61;EF-hand domain pair2:422-484:63	FALSE	1664	309261	0.00538057	-	-	-	-	-	-
Os05g0467000	Os05t0467000-01	IN:22924235-22924236:T	chr05:22922107-22924203	3n+2	547	3	EF-hand domain pair1:377-437:61;EF-hand domain pair2:450-512:63;Protein kinase domain:73-331:259	228	0.0914077	0	NA	335	0.599634	3	EF-hand domain pair2:238-300:63;EF-hand domain pair1:165-225:61;Protein kinase domain:16-119:104	FALSE	465	306827	0.00151551	-	-	-	-	-	-
Os05g0467000	Os05t0467000-01	IN:22924235-22924236:C	chr05:22922107-22924203	3n+2	547	3	EF-hand domain pair1:377-437:61;EF-hand domain pair2:450-512:63;Protein kinase domain:73-331:259	228	0.0914077	0	NA	335	0.599634	3	EF-hand domain pair2:238-300:63;EF-hand domain pair1:165-225:61;Protein kinase domain:16-119:104	FALSE	465	306827	0.00151551	-	-	-	-	-	-
Os05g0467000	Os05t0467000-01	IN:22924235-22924236:T	chr05:22923734-22923925	3n+2	547	3	EF-hand domain pair1:377-437:61;EF-hand domain pair2:450-512:63;Protein kinase domain:73-331:259	228	0.0914077	0	NA	484	0.744059	3	EF-hand domain pair1:314-374:61;EF-hand domain pair2:387-449:63;Protein kinase domain:108-268:161	FALSE	194	261397	0.000742166	-	-	-	-	-	-
Os05g0467000	Os05t0467000-01	IN:22924235-22924236:C	chr05:22923734-22923925	3n+2	547	3	EF-hand domain pair1:377-437:61;EF-hand domain pair2:450-512:63;Protein kinase domain:73-331:259	228	0.0914077	0	NA	484	0.744059	3	EF-hand domain pair1:314-374:61;EF-hand domain pair2:387-449:63;Protein kinase domain:108-268:161	FALSE	194	261397	0.000742166	-	-	-	-	-	-
Os05g0467000	Os05t0467000-01	IN:22924235-22924236:T	chr05:22923849-22924007	3n+2	547	3	EF-hand domain pair1:377-437:61;EF-hand domain pair2:450-512:63;Protein kinase domain:73-331:259	228	0.0914077	0	NA	495	0.797075	3	Protein kinase domain:81-279:199;EF-hand domain pair1:325-385:61;EF-hand domain pair2:398-460:63	FALSE	2	226904	8.8143e-06	-	-	-	-	-	-
Os05g0467000	Os05t0467000-01	IN:22924235-22924236:C	chr05:22923849-22924007	3n+2	547	3	EF-hand domain pair1:377-437:61;EF-hand domain pair2:450-512:63;Protein kinase domain:73-331:259	228	0.0914077	0	NA	495	0.797075	3	Protein kinase domain:81-279:199;EF-hand domain pair1:325-385:61;EF-hand domain pair2:398-460:63	FALSE	2	226904	8.8143e-06	-	-	-	-	-	-
Os05g0467000	Os05t0467000-01	IN:22924235-22924236:T	chr05:22923929-22924033	3n+2	547	3	EF-hand domain pair1:377-437:61;EF-hand domain pair2:450-512:63;Protein kinase domain:73-331:259	228	0.0914077	0	NA	513	0.840951	3	EF-hand domain pair1:343-403:61;EF-hand domain pair2:416-478:63;Protein kinase domain:81-297:217	FALSE	1	418737	2.38813e-06	-	-	-	-	-	-
Os05g0467000	Os05t0467000-01	IN:22924235-22924236:T	chr05:22923941-22924027	3n+2	547	3	EF-hand domain pair1:377-437:61;EF-hand domain pair2:450-512:63;Protein kinase domain:73-331:259	228	0.0914077	0	NA	519	0.85192	3	EF-hand domain pair1:349-409:61;EF-hand domain pair2:422-484:63;Protein kinase domain:83-303:221	FALSE	3	238725	1.25668e-05	-	-	-	-	-	-
Os05g0467000	Os05t0467000-01	IN:22924235-22924236:C	chr05:22923941-22924027	3n+2	547	3	EF-hand domain pair1:377-437:61;EF-hand domain pair2:450-512:63;Protein kinase domain:73-331:259	228	0.0914077	0	NA	519	0.85192	3	EF-hand domain pair1:349-409:61;EF-hand domain pair2:422-484:63;Protein kinase domain:83-303:221	FALSE	3	238725	1.25668e-05	-	-	-	-	-	-
Os05g0571700	Os05t0571700-01	IN:28492567-28492568:A	chr05:28490149-28493424	3n+0	517	0	NA	101	0.141199	0	NA	117	0.187621	0	NA	FALSE	18	1082372	1.66301e-05	3	1573520	1.90655e-06	0	93	0
Os05g0571700	Os05t0571700-01	IN:28492567-28492568:A	chr05:28490151-28493567	3n+0	517	0	NA	101	0.141199	0	NA	70	0.135397	0	NA	FALSE	2	1588162	1.25932e-06	0	1402877	0	0	69	0
Os05g0571700	Os05t0571700-01	IN:28492567-28492568:A	chr05:28490161-28491437	3n+2	517	0	NA	101	0.141199	0	NA	145	0.245648	0	NA	FALSE	7	1465333	4.77707e-06	0	1272337	0	0	90	0
Os05g0571700	Os05t0571700-01	IN:28492567-28492568:A	chr05:28490194-28491437	3n+2	517	0	NA	101	0.141199	0	NA	156	0.266925	0	NA	FALSE	1	1046269	9.55777e-07	0	1256161	0	0	110	0
Os05g0571700	Os05t0571700-01	IN:28492567-28492568:A	chr05:28490845-28492570	3n+0	517	0	NA	101	0.141199	0	NA	287	0.555126	0	FBD:183-224:42	FALSE	3	1442970	2.07905e-06	0	1276484	0	0	62	0
Os05g0571700	Os05t0571700-01	IN:28492567-28492568:A	chr05:28490853-28492578	3n+0	517	0	NA	101	0.141199	0	NA	287	0.553191	0	FBD:183-224:42	FALSE	4	1444888	2.76838e-06	0	1278776	0	0	62	0
Os05g0571700	Os05t0571700-01	IN:28492567-28492568:A	chr05:28490864-28492604	3n+0	517	0	NA	101	0.141199	0	NA	282	0.545455	0	FBD:178-219:42	FALSE	10	1454321	6.87606e-06	0	1288432	0	0	62	0
Os05g0571700	Os05t0571700-01	IN:28492567-28492568:A	chr05:28490902-28493578	3n+0	517	0	NA	101	0.141199	0	NA	264	0.510638	0	FBD:160-201:42	FALSE	59	1070047	5.51378e-05	0	1420249	0	0	91	0
Os05g0571700	Os05t0571700-01	IN:28492567-28492568:A	chr05:28491205-28492550	3n+2	517	0	NA	101	0.141199	0	NA	414	0.791103	0	NA	FALSE	42	1434080	2.92871e-05	0	1279120	0	0	55	0
Os05g0571700	Os05t0571700-01	IN:28492567-28492568:A	chr05:28491257-28491448	3n+2	517	0	NA	101	0.141199	0	NA	454	0.833656	0	NA	FALSE	2	880378	2.27175e-06	0	1069144	0	0	105	0
Os05g0571700	Os05t0571700-01	IN:28492567-28492568:A	chr05:28491346-28492570	3n+0	517	0	NA	101	0.141199	0	NA	454	0.878143	0	NA	FALSE	4	1121268	3.56739e-06	0	1291838	0	0	71	0
Os05g0571700	Os05t0571700-01	IN:28492567-28492568:A	chr05:28491351-28491437	3n+2	517	0	NA	101	0.141199	0	NA	489	0.895753	0	NA	FALSE	12	1194067	1.00497e-05	22	965022	2.27974e-05	0	75	0
Os05g0571700	Os05t0571700-01	IN:28492567-28492568:A	chr05:28491351-28492575	3n+0	517	0	NA	101	0.141199	0	NA	454	0.878143	0	NA	FALSE	8	1123147	7.12284e-06	0	1294519	0	0	71	0
Os05g0571700	Os05t0571700-01	IN:28492567-28492568:A	chr05:28491537-28492540	3n+2	517	0	NA	101	0.141199	0	NA	528	0.964015	0	NA	FALSE	340	1159269	0.000293288	901	1331986	0.000676434	0	69	0
Os06g0552900	Os06t0552900-00	DEL:20974074-20974077	chr06:20974002-20974126	3n+0	173	1	Phosphatidylethanolamine-binding protein:59-156:98	45	0.184971	0	NA	132	0.757225	1	Phosphatidylethanolamine-binding protein:21-115:95	FALSE	8	36200	0.000220994	0	526696	0	-	-	-
Os06g0571100	Os06t0571100-01	RPL:22126726-22126730:TTCCA→G	chr06:22123711-22126744	3n+0	352	1	Histone deacetylase domain:59-335:277	99	0.241477	0	NA	128	0.360795	0	NA	FALSE	7902	381843	0.0206944	0	596020	0	0	73	0
Os06g0571100	Os06t0571100-01	RPL:22126726-22126730:TTCCA→G	chr06:22126220-22127055	3n+0	352	1	Histone deacetylase domain:59-335:277	99	0.241477	0	NA	230	0.647727	1	Histone deacetylase domain:39-213:175	FALSE	3	212439	1.41217e-05	0	785843	0	0	18	0
Os06g0571100	Os06t0571100-01	IN:22126728-22126729:G	chr06:22126287-22126486	3n+2	352	1	Histone deacetylase domain:59-335:277	123	0.269886	0	NA	339	0.860795	1	Histone deacetylase domain:125-322:198	FALSE	8	309982	2.5808e-05	40	613359	6.52147e-05	0	26	0
Os06g0571100	Os06t0571100-01	RPL:22126726-22126730:TTCCA→G	chr06:22126542-22126781	3n+0	352	1	Histone deacetylase domain:59-335:277	99	0.241477	0	NA	314	0.889205	1	Histone deacetylase domain:89-297:209	FALSE	24	74473	0.000322264	0	777343	0	0	24	0
Os06g0571100	Os06t0571100-01	RPL:22126726-22126730:TTCCA→G	chr06:22126544-22127077	3n+0	352	1	Histone deacetylase domain:59-335:277	99	0.241477	0	NA	278	0.786932	1	Histone deacetylase domain:53-261:209	FALSE	5	167062	2.9929e-05	0	827016	0	0	14	0
Os06g0571100	Os06t0571100-01	RPL:22126726-22126730:TTCCA→G	chr06:22126577-22126966	3n+0	352	1	Histone deacetylase domain:59-335:277	99	0.241477	0	NA	297	0.84375	1	Histone deacetylase domain:40-280:241	FALSE	132	152056	0.000868101	0	813328	0	0	15	0
Os06g0571100	Os06t0571100-01	IN:22126728-22126729:G	chr06:22126600-22126702	3n+2	352	1	Histone deacetylase domain:59-335:277	123	0.269886	0	NA	360	0.952778	1	Histone deacetylase domain:99-343:245	TRUE	897	267919	0.00334803	605	649565	0.000931393	0	27	0
Os06g0571100	Os06t0571100-01	RPL:22126726-22126730:TTCCA→G	chr06:22126974-22127058	3n+1	352	1	Histone deacetylase domain:59-335:277	99	0.241477	0	NA	352	0.869688	1	Histone deacetylase domain:87-335:249	FALSE	53	246889	0.000214671	0	845737	0	0	6	0
Os06g0571100	Os06t0571100-01	RPL:22126726-22126730:TTCCA→G	chr06:22126974-22127070	3n+1	352	1	Histone deacetylase domain:59-335:277	99	0.241477	0	NA	348	0.866477	1	Histone deacetylase domain:83-331:249	FALSE	7	243042	2.88016e-05	0	845636	0	0	6	0
Os06g0597000	Os06t0597000-02	IN:23502386-23502387:G	chr06:23502091-23502594	3n+0	262	1	AUX/IAA family:235-258:24	219	0.519084	0	NA	123	0.465649	1	AUX/IAA family:96-119:24	FALSE	1	349140	2.86418e-06	0	578357	0	0	14	0
Os06g0597000	Os06t0597000-02	IN:23502386-23502387:T	chr06:23502091-23502594	3n+0	262	1	AUX/IAA family:235-258:24	219	0.519084	0	NA	123	0.465649	1	AUX/IAA family:96-119:24	FALSE	1	349140	2.86418e-06	0	578357	0	0	14	0
Os06g0597000	Os06t0597000-01	IN:23502386-23502387:G	chr06:23502127-23502411	3n+0	193	1	AUX/IAA family:36-189:154	247	0.42915	0	NA	127	0.658031	1	AUX/IAA family:14-123:110	FALSE	13	123825	0.000104987	0	302564	0	0	63	0
Os06g0597000	Os06t0597000-02	IN:23502386-23502387:G	chr06:23502127-23502411	3n+0	262	1	AUX/IAA family:235-258:24	219	0.519084	0	NA	196	0.748092	1	AUX/IAA family:169-192:24	FALSE	13	123825	0.000104987	0	302564	0	0	63	0
Os06g0597000	Os06t0597000-01	IN:23502386-23502387:T	chr06:23502127-23502411	3n+0	193	1	AUX/IAA family:36-189:154	247	0.42915	0	NA	127	0.658031	1	AUX/IAA family:14-123:110	FALSE	13	123825	0.000104987	0	302564	0	0	63	0
Os06g0597000	Os06t0597000-02	IN:23502386-23502387:T	chr06:23502127-23502411	3n+0	262	1	AUX/IAA family:235-258:24	219	0.519084	0	NA	196	0.748092	1	AUX/IAA family:169-192:24	FALSE	13	123825	0.000104987	0	302564	0	0	63	0
Os06g0597000	Os06t0597000-01	IN:23502386-23502387:G	chr06:23502141-23502485	3n+0	193	1	AUX/IAA family:36-189:154	247	0.42915	0	NA	107	0.549223	1	AUX/IAA family:18-103:86	FALSE	9	223348	4.02959e-05	0	502206	0	0	63	0
Os06g0597000	Os06t0597000-02	IN:23502386-23502387:G	chr06:23502141-23502485	3n+0	262	1	AUX/IAA family:235-258:24	219	0.519084	0	NA	176	0.671756	1	AUX/IAA family:149-172:24	FALSE	9	223348	4.02959e-05	0	502206	0	0	63	0
Os06g0597000	Os06t0597000-01	IN:23502386-23502387:G	chr06:23502141-23502623	3n+0	193	1	AUX/IAA family:36-189:154	247	0.42915	0	NA	61	0.316062	1	AUX/IAA family:16-57:42	FALSE	11	390252	2.81869e-05	13	363870	3.5727e-05	0	67	0
Os06g0597000	Os06t0597000-02	IN:23502386-23502387:G	chr06:23502141-23502623	3n+0	262	1	AUX/IAA family:235-258:24	219	0.519084	0	NA	130	0.496183	1	AUX/IAA family:103-126:24	FALSE	11	390252	2.81869e-05	13	363870	3.5727e-05	0	67	0
Os06g0597000	Os06t0597000-01	IN:23502386-23502387:T	chr06:23502141-23502623	3n+0	193	1	AUX/IAA family:36-189:154	247	0.42915	0	NA	61	0.316062	1	AUX/IAA family:16-57:42	FALSE	2	375897	5.32061e-06	13	363870	3.5727e-05	0	67	0
Os06g0597000	Os06t0597000-02	IN:23502386-23502387:T	chr06:23502141-23502623	3n+0	262	1	AUX/IAA family:235-258:24	219	0.519084	0	NA	130	0.496183	1	AUX/IAA family:103-126:24	FALSE	2	375897	5.32061e-06	13	363870	3.5727e-05	0	67	0
Os06g0597000	Os06t0597000-01	IN:23502386-23502387:G	chr06:23502154-23502636	3n+0	193	1	AUX/IAA family:36-189:154	247	0.42915	0	NA	61	0.316062	1	AUX/IAA family:16-57:42	FALSE	125	409515	0.000305239	31	451539	6.86541e-05	0	13	0
Os06g0597000	Os06t0597000-02	IN:23502386-23502387:G	chr06:23502154-23502636	3n+0	262	1	AUX/IAA family:235-258:24	219	0.519084	0	NA	130	0.496183	1	AUX/IAA family:103-126:24	FALSE	125	409515	0.000305239	31	451539	6.86541e-05	0	13	0
Os06g0597000	Os06t0597000-01	IN:23502386-23502387:T	chr06:23502154-23502636	3n+0	193	1	AUX/IAA family:36-189:154	247	0.42915	0	NA	61	0.316062	1	AUX/IAA family:16-57:42	FALSE	25	392590	6.36797e-05	31	451539	6.86541e-05	0	13	0
Os06g0597000	Os06t0597000-02	IN:23502386-23502387:T	chr06:23502154-23502636	3n+0	262	1	AUX/IAA family:235-258:24	219	0.519084	0	NA	130	0.496183	1	AUX/IAA family:103-126:24	FALSE	25	392590	6.36797e-05	31	451539	6.86541e-05	0	13	0
Os06g0597000	Os06t0597000-01	IN:23502386-23502387:G	chr06:23502163-23502540	3n+0	193	1	AUX/IAA family:36-189:154	247	0.42915	0	NA	96	0.497409	1	AUX/IAA family:36-92:57	FALSE	10	291822	3.42675e-05	7	378804	1.84792e-05	0	13	0
Os06g0597000	Os06t0597000-02	IN:23502386-23502387:G	chr06:23502163-23502540	3n+0	262	1	AUX/IAA family:235-258:24	219	0.519084	0	NA	165	0.629771	1	AUX/IAA family:138-161:24	FALSE	10	291822	3.42675e-05	7	378804	1.84792e-05	0	13	0
Os06g0597000	Os06t0597000-01	IN:23502386-23502387:T	chr06:23502163-23502540	3n+0	193	1	AUX/IAA family:36-189:154	247	0.42915	0	NA	96	0.497409	1	AUX/IAA family:36-92:57	FALSE	10	291822	3.42675e-05	7	378804	1.84792e-05	0	13	0
Os06g0597000	Os06t0597000-02	IN:23502386-23502387:T	chr06:23502163-23502540	3n+0	262	1	AUX/IAA family:235-258:24	219	0.519084	0	NA	165	0.629771	1	AUX/IAA family:138-161:24	FALSE	10	291822	3.42675e-05	7	378804	1.84792e-05	0	13	0
Os06g0597000	Os06t0597000-01	IN:23502386-23502387:G	chr06:23502166-23502576	3n+0	193	1	AUX/IAA family:36-189:154	247	0.42915	0	NA	85	0.440415	1	AUX/IAA family:26-81:56	FALSE	2	568117	3.5204e-06	0	673473	0	0	65	0
Os06g0597000	Os06t0597000-02	IN:23502386-23502387:G	chr06:23502166-23502576	3n+0	262	1	AUX/IAA family:235-258:24	219	0.519084	0	NA	154	0.587786	1	AUX/IAA family:127-150:24	FALSE	2	568117	3.5204e-06	0	673473	0	0	65	0
Os06g0597000	Os06t0597000-01	IN:23502386-23502387:T	chr06:23502166-23502576	3n+0	193	1	AUX/IAA family:36-189:154	247	0.42915	0	NA	85	0.440415	1	AUX/IAA family:26-81:56	FALSE	2	568117	3.5204e-06	0	673473	0	0	65	0
Os06g0597000	Os06t0597000-02	IN:23502386-23502387:T	chr06:23502166-23502576	3n+0	262	1	AUX/IAA family:235-258:24	219	0.519084	0	NA	154	0.587786	1	AUX/IAA family:127-150:24	FALSE	2	568117	3.5204e-06	0	673473	0	0	65	0
Os06g0597000	Os06t0597000-01	IN:23502386-23502387:G	chr06:23502169-23502399	3n+0	193	1	AUX/IAA family:36-189:154	247	0.42915	0	NA	145	0.751295	1	AUX/IAA family:31-141:111	FALSE	1	133928	7.4667e-06	0	321788	0	0	63	0
Os06g0597000	Os06t0597000-02	IN:23502386-23502387:G	chr06:23502169-23502399	3n+0	262	1	AUX/IAA family:235-258:24	219	0.519084	0	NA	214	0.816794	1	AUX/IAA family:187-210:24	FALSE	1	133928	7.4667e-06	0	321788	0	0	63	0
Os06g0597000	Os06t0597000-01	IN:23502386-23502387:G	chr06:23502169-23502477	3n+0	193	1	AUX/IAA family:36-189:154	247	0.42915	0	NA	119	0.61658	1	AUX/IAA family:27-115:89	FALSE	1	456337	2.19136e-06	1	445796	2.24318e-06	0	62	0
Os06g0597000	Os06t0597000-02	IN:23502386-23502387:G	chr06:23502169-23502477	3n+0	262	1	AUX/IAA family:235-258:24	219	0.519084	0	NA	188	0.717557	1	AUX/IAA family:161-184:24	FALSE	1	456337	2.19136e-06	1	445796	2.24318e-06	0	62	0
Os06g0597000	Os06t0597000-01	IN:23502386-23502387:G	chr06:23502177-23502533	3n+0	193	1	AUX/IAA family:36-189:154	247	0.42915	0	NA	103	0.533679	1	AUX/IAA family:43-99:57	FALSE	1	330352	3.02707e-06	0	657276	0	0	63	0
Os06g0597000	Os06t0597000-02	IN:23502386-23502387:G	chr06:23502177-23502533	3n+0	262	1	AUX/IAA family:235-258:24	219	0.519084	0	NA	172	0.656489	1	AUX/IAA family:145-168:24	FALSE	1	330352	3.02707e-06	0	657276	0	0	63	0
Os06g0597000	Os06t0597000-01	IN:23502386-23502387:G	chr06:23502180-23502419	3n+0	193	1	AUX/IAA family:36-189:154	247	0.42915	0	NA	142	0.735751	1	AUX/IAA family:30-138:109	FALSE	4	130549	3.06398e-05	0	379497	0	0	13	0
Os06g0597000	Os06t0597000-02	IN:23502386-23502387:G	chr06:23502180-23502419	3n+0	262	1	AUX/IAA family:235-258:24	219	0.519084	0	NA	211	0.805344	1	AUX/IAA family:184-207:24	FALSE	4	130549	3.06398e-05	0	379497	0	0	13	0
Os06g0597000	Os06t0597000-01	IN:23502386-23502387:G	chr06:23502183-23502491	3n+0	193	1	AUX/IAA family:36-189:154	247	0.42915	0	NA	119	0.61658	1	AUX/IAA family:31-115:85	FALSE	2	436936	4.57733e-06	0	582705	0	0	13	0
Os06g0597000	Os06t0597000-02	IN:23502386-23502387:G	chr06:23502183-23502491	3n+0	262	1	AUX/IAA family:235-258:24	219	0.519084	0	NA	188	0.717557	1	AUX/IAA family:161-184:24	FALSE	2	436936	4.57733e-06	0	582705	0	0	13	0
Os06g0597000	Os06t0597000-01	IN:23502386-23502387:G	chr06:23502183-23502500	3n+0	193	1	AUX/IAA family:36-189:154	247	0.42915	0	NA	116	0.601036	1	AUX/IAA family:33-112:80	FALSE	2	244609	8.17631e-06	4	271878	1.47125e-05	0	13	0
Os06g0597000	Os06t0597000-02	IN:23502386-23502387:G	chr06:23502183-23502500	3n+0	262	1	AUX/IAA family:235-258:24	219	0.519084	0	NA	185	0.70229	1	AUX/IAA family:158-181:24	FALSE	2	244609	8.17631e-06	4	271878	1.47125e-05	0	13	0
Os06g0597000	Os06t0597000-01	IN:23502386-23502387:G	chr06:23502195-23502533	3n+0	193	1	AUX/IAA family:36-189:154	247	0.42915	0	NA	109	0.564767	1	AUX/IAA family:49-105:57	FALSE	1	562149	1.77889e-06	2	327938	6.09871e-06	0	12	0
Os06g0597000	Os06t0597000-02	IN:23502386-23502387:G	chr06:23502195-23502533	3n+0	262	1	AUX/IAA family:235-258:24	219	0.519084	0	NA	178	0.679389	1	AUX/IAA family:151-174:24	FALSE	1	562149	1.77889e-06	2	327938	6.09871e-06	0	12	0
Os06g0597000	Os06t0597000-01	IN:23502386-23502387:T	chr06:23502195-23502533	3n+0	193	1	AUX/IAA family:36-189:154	247	0.42915	0	NA	109	0.564767	1	AUX/IAA family:49-105:57	FALSE	1	562149	1.77889e-06	2	327938	6.09871e-06	0	12	0
Os06g0597000	Os06t0597000-02	IN:23502386-23502387:T	chr06:23502195-23502533	3n+0	262	1	AUX/IAA family:235-258:24	219	0.519084	0	NA	178	0.679389	1	AUX/IAA family:151-174:24	FALSE	1	562149	1.77889e-06	2	327938	6.09871e-06	0	12	0
Os06g0597000	Os06t0597000-01	IN:23502386-23502387:G	chr06:23502226-23502630	3n+0	193	1	AUX/IAA family:36-189:154	247	0.42915	0	NA	87	0.450777	1	AUX/IAA family:46-83:38	FALSE	1	467370	2.13963e-06	0	795045	0	0	68	0
Os06g0597000	Os06t0597000-02	IN:23502386-23502387:G	chr06:23502226-23502630	3n+0	262	1	AUX/IAA family:235-258:24	219	0.519084	0	NA	156	0.59542	1	AUX/IAA family:129-152:24	FALSE	1	467370	2.13963e-06	0	795045	0	0	68	0
Os06g0597000	Os06t0597000-01	IN:23502386-23502387:G	chr06:23502247-23502612	3n+0	193	1	AUX/IAA family:36-189:154	247	0.42915	0	NA	100	0.518135	1	AUX/IAA family:35-96:62	FALSE	8	448178	1.78501e-05	0	810529	0	0	11	0
Os06g0597000	Os06t0597000-02	IN:23502386-23502387:G	chr06:23502247-23502612	3n+0	262	1	AUX/IAA family:235-258:24	219	0.519084	0	NA	169	0.641221	1	AUX/IAA family:142-165:24	FALSE	8	448178	1.78501e-05	0	810529	0	0	11	0
Os06g0597000	Os06t0597000-01	IN:23502386-23502387:G	chr06:23502257-23502502	3n+0	193	1	AUX/IAA family:36-189:154	247	0.42915	0	NA	140	0.725389	1	AUX/IAA family:57-136:80	FALSE	3	317444	9.45049e-06	0	760161	0	0	61	0
Os06g0597000	Os06t0597000-02	IN:23502386-23502387:G	chr06:23502257-23502502	3n+0	262	1	AUX/IAA family:235-258:24	219	0.519084	0	NA	209	0.79771	1	AUX/IAA family:182-205:24	FALSE	3	317444	9.45049e-06	0	760161	0	0	61	0
Os06g0597000	Os06t0597000-01	IN:23502386-23502387:T	chr06:23502257-23502502	3n+0	193	1	AUX/IAA family:36-189:154	247	0.42915	0	NA	140	0.725389	1	AUX/IAA family:57-136:80	FALSE	3	317444	9.45049e-06	0	760161	0	0	61	0
Os06g0597000	Os06t0597000-02	IN:23502386-23502387:T	chr06:23502257-23502502	3n+0	262	1	AUX/IAA family:235-258:24	219	0.519084	0	NA	209	0.79771	1	AUX/IAA family:182-205:24	FALSE	3	317444	9.45049e-06	0	760161	0	0	61	0
Os06g0597000	Os06t0597000-01	IN:23502386-23502387:G	chr06:23502267-23502392	3n+0	193	1	AUX/IAA family:36-189:154	247	0.42915	0	NA	180	0.927461	1	AUX/IAA family:58-176:119	TRUE	21	139668	0.000150357	20	271708	7.36084e-05	0	10	0
Os06g0597000	Os06t0597000-02	IN:23502386-23502387:G	chr06:23502267-23502392	3n+0	262	1	AUX/IAA family:235-258:24	219	0.519084	0	NA	249	0.950382	1	AUX/IAA family:222-245:24	TRUE	21	139668	0.000150357	20	271708	7.36084e-05	0	10	0
Os06g0597000	Os06t0597000-01	IN:23502386-23502387:T	chr06:23502267-23502392	3n+0	193	1	AUX/IAA family:36-189:154	247	0.42915	0	NA	180	0.927461	1	AUX/IAA family:58-176:119	TRUE	15	125398	0.000119619	20	271708	7.36084e-05	0	10	0
Os06g0597000	Os06t0597000-02	IN:23502386-23502387:T	chr06:23502267-23502392	3n+0	262	1	AUX/IAA family:235-258:24	219	0.519084	0	NA	249	0.950382	1	AUX/IAA family:222-245:24	TRUE	15	125398	0.000119619	20	271708	7.36084e-05	0	10	0
Os06g0597000	Os06t0597000-01	IN:23502386-23502387:G	chr06:23502267-23502763	3n+0	193	1	AUX/IAA family:36-189:154	247	0.42915	0	NA	86	0.445596	1	AUX/IAA family:59-82:24	FALSE	9	605765	1.48572e-05	1	585755	1.7072e-06	0	87	0
Os06g0597000	Os06t0597000-01	IN:23502386-23502387:G	chr06:23502427-23502576	3n+2	193	1	AUX/IAA family:36-189:154	247	0.42915	0	NA	144	0.704663	1	AUX/IAA family:82-140:59	FALSE	459	991435	0.000462965	2351	777669	0.00302314	0	11	0
Os06g0597000	Os06t0597000-02	IN:23502386-23502387:G	chr06:23502427-23502576	3n+2	262	1	AUX/IAA family:235-258:24	219	0.519084	0	NA	213	0.790076	1	AUX/IAA family:186-209:24	FALSE	459	991435	0.000462965	2351	777669	0.00302314	0	11	0
Os06g0597000	Os06t0597000-01	IN:23502386-23502387:T	chr06:23502427-23502576	3n+2	193	1	AUX/IAA family:36-189:154	247	0.42915	0	NA	144	0.704663	1	AUX/IAA family:82-140:59	FALSE	459	991435	0.000462965	2351	777669	0.00302314	0	11	0
Os06g0597000	Os06t0597000-02	IN:23502386-23502387:T	chr06:23502427-23502576	3n+2	262	1	AUX/IAA family:235-258:24	219	0.519084	0	NA	213	0.793893	1	AUX/IAA family:186-209:24	FALSE	459	991435	0.000462965	2351	777669	0.00302314	0	11	0
Os06g0597000	Os06t0597000-01	IN:23502386-23502387:G	chr06:23502526-23502612	3n+2	193	1	AUX/IAA family:36-189:154	247	0.42915	0	NA	165	0.663212	1	AUX/IAA family:117-161:45	FALSE	5	847618	5.89888e-06	0	887634	0	0	11	0
Os06g0597000	Os06t0597000-02	IN:23502386-23502387:G	chr06:23502526-23502612	3n+2	262	1	AUX/IAA family:235-258:24	219	0.519084	0	NA	234	0.778626	1	AUX/IAA family:207-230:24	FALSE	5	847618	5.89888e-06	0	887634	0	0	11	0
Os06g0597000	Os06t0597000-02	IN:23502386-23502387:G	chr06:23502596-23502763	3n+2	262	1	AUX/IAA family:235-258:24	219	0.519084	0	NA	207	0.587786	1	AUX/IAA family:181-203:23	FALSE	2	920365	2.17305e-06	0	1007193	0	0	129	0
Os06g0597000	Os06t0597000-02	IN:23502386-23502387:T	chr06:23502596-23502763	3n+2	262	1	AUX/IAA family:235-258:24	219	0.519084	0	NA	207	0.591603	1	AUX/IAA family:181-203:23	FALSE	2	920365	2.17305e-06	0	1007193	0	0	129	0
Os06g0597000	Os06t0597000-01	IN:23502386-23502387:G	chr06:23502673-23502776	3n+2	193	1	AUX/IAA family:36-189:154	247	0.42915	0	NA	189	0.555556	0	NA	FALSE	82	947395	8.65531e-05	0	979370	0	0	20	0
Os06g0597000	Os06t0597000-01	IN:23502386-23502387:G	chr06:23502673-23502803	3n+2	193	1	AUX/IAA family:36-189:154	247	0.42915	0	NA	180	0.510101	0	NA	FALSE	2	842736	2.37322e-06	0	973504	0	0	157	0
Os06g0597000	Os06t0597000-01	IN:23502386-23502387:T	chr06:23502673-23502803	3n+2	193	1	AUX/IAA family:36-189:154	247	0.42915	0	NA	180	0.510101	0	NA	FALSE	2	842736	2.37322e-06	0	973504	0	0	157	0
Os06g0597000	Os06t0597000-02	IN:23502386-23502387:G	chr06:23502677-23502763	3n+2	262	1	AUX/IAA family:235-258:24	219	0.519084	0	NA	234	0.596958	1	AUX/IAA family:207-230:24	FALSE	40	868288	4.60677e-05	17	902329	1.88401e-05	0	146	0
Os06g0597000	Os06t0597000-01	IN:23502386-23502387:G	chr06:23502684-23502763	3n+2	193	1	AUX/IAA family:36-189:154	247	0.42915	0	NA	197	0.575	1	AUX/IAA family:170-193:24	FALSE	100	868480	0.000115144	118	807279	0.00014617	0	147	0
Os06g0597000	Os06t0597000-01	IN:23502386-23502387:T	chr06:23502684-23502763	3n+2	193	1	AUX/IAA family:36-189:154	247	0.42915	0	NA	197	0.575	1	AUX/IAA family:170-193:24	FALSE	42	935573	4.48923e-05	118	807279	0.00014617	0	20	0
Os06g0597000	Os06t0597000-02	IN:23502386-23502387:G	chr06:23502686-23502763	3n+2	262	1	AUX/IAA family:235-258:24	219	0.519084	0	NA	237	0.618321	1	AUX/IAA family:211-233:23	FALSE	1096	923332	0.00118701	786	935682	0.000840029	0	147	0
Os06g0597000	Os06t0597000-02	IN:23502386-23502387:T	chr06:23502686-23502763	3n+2	262	1	AUX/IAA family:235-258:24	219	0.519084	0	NA	237	0.622137	1	AUX/IAA family:211-233:23	FALSE	1096	923332	0.00118701	786	935682	0.000840029	0	147	0
Os07g0605200	Os07t0605200-01	DEL:24788678-24788681	chr07:24788749-24791485	3n+1	249	2	K-box region:85-171:87;SRF-type transcription factor (DNA-binding and dimerisation domain):10-57:48	96	0.220884	1	SRF-type transcription factor (DNA-binding and dimerisation domain):10-39:30	245	0.903614	2	K-box region:81-167:87;SRF-type transcription factor (DNA-binding and dimerisation domain):10-39:30	TRUE	9225	719817	0.0128158	0	2163744	0	0	66	0
Os07g0609000	Os07t0609000-01	DEL:25050050-25050051	chr07:25049910-25050070	3n+0	261	2	Stress responsive A/B Barrel Domain2:156-248:93;Stress responsive A/B Barrel Domain1:40-140:101	270	0.642066	1	Stress responsive A/B Barrel Domain1:40-140:101	208	0.796935	2	Stress responsive A/B Barrel Domain2:135-195:61;Stress responsive A/B Barrel Domain1:40-124:85	FALSE	15	130925	0.000114569	-	-	-	0	291	0
Os07g0609000	Os07t0609000-01	DEL:25050050-25050051	chr07:25049919-25050079	3n+0	261	2	Stress responsive A/B Barrel Domain2:156-248:93;Stress responsive A/B Barrel Domain1:40-140:101	270	0.642066	1	Stress responsive A/B Barrel Domain1:40-140:101	208	0.796935	2	Stress responsive A/B Barrel Domain1:40-124:85;Stress responsive A/B Barrel Domain2:136-195:60	FALSE	4	131989	3.03056e-05	-	-	-	0	299	0
Os07g0609000	Os07t0609000-04	DEL:25050050-25050051	chr07:25049910-25050070	3n+0	230	2	Stress responsive A/B Barrel Domain2:125-217:93;Stress responsive A/B Barrel Domain1:9-109:101	239	0.595833	1	Stress responsive A/B Barrel Domain1:9-109:101	177	0.769565	2	Stress responsive A/B Barrel Domain2:104-164:61;Stress responsive A/B Barrel Domain1:9-93:85	FALSE	15	130925	0.000114569	-	-	-	0	291	0
Os07g0609000	Os07t0609000-04	DEL:25050050-25050051	chr07:25049919-25050079	3n+0	230	2	Stress responsive A/B Barrel Domain2:125-217:93;Stress responsive A/B Barrel Domain1:9-109:101	239	0.595833	1	Stress responsive A/B Barrel Domain1:9-109:101	177	0.769565	2	Stress responsive A/B Barrel Domain1:9-93:85;Stress responsive A/B Barrel Domain2:105-164:60	FALSE	4	131989	3.03056e-05	-	-	-	0	299	0
Os08g0427500	Os08t0427500-01	IN:20563973-20563974:C	chr08:20561180-20564433	3n+0	880	4	Rad4 beta-hairpin domain 3:681-753:73;Rad4 beta-hairpin domain 1:559-607:49;Rad4 transglutaminase-like domain:434-552:119;Rad4 beta-hairpin domain 2:612-674:63	547	0.6125	1	Rad4 transglutaminase-like domain:433-538:106	499	0.567045	1	Rad4 beta-hairpin domain 3:300-372:73	FALSE	97	323078	0.000300237	-	-	-	0	114	0
Os08g0427500	Os08t0427500-01	IN:20563973-20563974:C	chr08:20563116-20565729	3n+0	880	4	Rad4 beta-hairpin domain 3:681-753:73;Rad4 beta-hairpin domain 1:559-607:49;Rad4 transglutaminase-like domain:434-552:119;Rad4 beta-hairpin domain 2:612-674:63	547	0.6125	1	Rad4 transglutaminase-like domain:433-538:106	351	0.398864	0	Transglutaminase-like superfamily:208-275:68	FALSE	21	342523	6.13098e-05	-	-	-	0	348	0
Os08g0427500	Os08t0427500-01	IN:20563973-20563974:C	chr08:20563205-20564784	3n+0	880	4	Rad4 beta-hairpin domain 3:681-753:73;Rad4 beta-hairpin domain 1:559-607:49;Rad4 transglutaminase-like domain:434-552:119;Rad4 beta-hairpin domain 2:612-674:63	547	0.6125	1	Rad4 transglutaminase-like domain:433-538:106	487	0.552273	1	Rad4 beta-hairpin domain 3:321-360:40	FALSE	2	332890	6.00799e-06	-	-	-	0	269	0
Os08g0427500	Os08t0427500-01	IN:20563973-20563974:C	chr08:20563211-20564001	3n+0	880	4	Rad4 beta-hairpin domain 3:681-753:73;Rad4 beta-hairpin domain 1:559-607:49;Rad4 transglutaminase-like domain:434-552:119;Rad4 beta-hairpin domain 2:612-674:63	547	0.6125	1	Rad4 transglutaminase-like domain:433-538:106	656	0.745455	3	Rad4 beta-hairpin domain 3:457-529:73;Rad4 beta-hairpin domain 1:335-383:49;Rad4 beta-hairpin domain 2:388-450:63	FALSE	6365	335956	0.0189459	-	-	-	0	16	0
Os08g0427500	Os08t0427500-01	IN:20563973-20563974:C	chr08:20563291-20565571	3n+0	880	4	Rad4 beta-hairpin domain 3:681-753:73;Rad4 beta-hairpin domain 1:559-607:49;Rad4 transglutaminase-like domain:434-552:119;Rad4 beta-hairpin domain 2:612-674:63	547	0.6125	1	Rad4 transglutaminase-like domain:433-538:106	462	0.525	0	NA	FALSE	9	302683	2.97341e-05	-	-	-	0	344	0
Os08g0427500	Os08t0427500-01	IN:20563973-20563974:C	chr08:20563465-20564015	3n+0	880	4	Rad4 beta-hairpin domain 3:681-753:73;Rad4 beta-hairpin domain 1:559-607:49;Rad4 transglutaminase-like domain:434-552:119;Rad4 beta-hairpin domain 2:612-674:63	547	0.6125	1	Rad4 transglutaminase-like domain:433-538:106	736	0.835227	3	Rad4 beta-hairpin domain 3:537-609:73;Rad4 beta-hairpin domain 2:468-530:63;Rad4 beta-hairpin domain 1:415-463:49	FALSE	20	333928	5.98932e-05	-	-	-	0	251	0
Os08g0427500	Os08t0427500-01	IN:20563973-20563974:C	chr08:20563482-20565729	3n+0	880	4	Rad4 beta-hairpin domain 3:681-753:73;Rad4 beta-hairpin domain 1:559-607:49;Rad4 transglutaminase-like domain:434-552:119;Rad4 beta-hairpin domain 2:612-674:63	547	0.6125	1	Rad4 transglutaminase-like domain:433-538:106	473	0.536364	0	NA	FALSE	1	341583	2.92755e-06	-	-	-	0	373	0
Os08g0427500	Os08t0427500-01	IN:20563973-20563974:C	chr08:20563524-20564474	3n+0	880	4	Rad4 beta-hairpin domain 3:681-753:73;Rad4 beta-hairpin domain 1:559-607:49;Rad4 transglutaminase-like domain:434-552:119;Rad4 beta-hairpin domain 2:612-674:63	547	0.6125	1	Rad4 transglutaminase-like domain:433-538:106	664	0.753409	1	Rad4 beta-hairpin domain 3:465-537:73	FALSE	1	323605	3.09019e-06	-	-	-	0	277	0
Os08g0427500	Os08t0427500-01	IN:20563973-20563974:C	chr08:20563651-20565898	3n+0	880	4	Rad4 beta-hairpin domain 3:681-753:73;Rad4 beta-hairpin domain 1:559-607:49;Rad4 transglutaminase-like domain:434-552:119;Rad4 beta-hairpin domain 2:612-674:63	547	0.6125	1	Rad4 transglutaminase-like domain:433-538:106	473	0.535227	0	NA	FALSE	3	355446	8.4401e-06	-	-	-	0	202	0
Os08g0427500	Os08t0427500-01	IN:20563973-20563974:C	chr08:20563658-20564431	3n+0	880	4	Rad4 beta-hairpin domain 3:681-753:73;Rad4 beta-hairpin domain 1:559-607:49;Rad4 transglutaminase-like domain:434-552:119;Rad4 beta-hairpin domain 2:612-674:63	547	0.6125	1	Rad4 transglutaminase-like domain:433-538:106	723	0.821591	1	Rad4 beta-hairpin domain 3:524-596:73	FALSE	5	320114	1.56194e-05	-	-	-	0	294	0
Os08g0427500	Os08t0427500-01	IN:20563973-20563974:C	chr08:20563909-20563994	3n+0	880	4	Rad4 beta-hairpin domain 3:681-753:73;Rad4 beta-hairpin domain 1:559-607:49;Rad4 transglutaminase-like domain:434-552:119;Rad4 beta-hairpin domain 2:612-674:63	547	0.6125	1	Rad4 transglutaminase-like domain:433-538:106	852	0.968182	4	Rad4 beta-hairpin domain 1:531-579:49;Rad4 beta-hairpin domain 3:653-725:73;Rad4 beta-hairpin domain 2:584-646:63;Rad4 transglutaminase-like domain:434-525:92	TRUE	973	312363	0.00311497	-	-	-	0	211	0
Os08g0427500	Os08t0427500-01	IN:20563973-20563974:C	chr08:20563948-20565640	3n+0	880	4	Rad4 beta-hairpin domain 3:681-753:73;Rad4 beta-hairpin domain 1:559-607:49;Rad4 transglutaminase-like domain:434-552:119;Rad4 beta-hairpin domain 2:612-674:63	547	0.6125	1	Rad4 transglutaminase-like domain:433-538:106	619	0.703409	1	Rad4 transglutaminase-like domain:434-531:98	FALSE	1459	291783	0.00500029	-	-	-	0	398	0
Os08g0427500	Os08t0427500-01	IN:20563973-20563974:C	chr08:20563954-20565523	3n+0	880	4	Rad4 beta-hairpin domain 3:681-753:73;Rad4 beta-hairpin domain 1:559-607:49;Rad4 transglutaminase-like domain:434-552:119;Rad4 beta-hairpin domain 2:612-674:63	547	0.6125	1	Rad4 transglutaminase-like domain:433-538:106	660	0.75	1	Rad4 transglutaminase-like domain:434-553:120	FALSE	1	302421	3.30665e-06	-	-	-	0	189	0
Os08g0427500	Os08t0427500-01	IN:20563973-20563974:C	chr08:20563978-20564176	3n+2	880	4	Rad4 beta-hairpin domain 3:681-753:73;Rad4 beta-hairpin domain 1:559-607:49;Rad4 transglutaminase-like domain:434-552:119;Rad4 beta-hairpin domain 2:612-674:63	547	0.6125	1	Rad4 transglutaminase-like domain:433-538:106	852	0.965909	4	Rad4 transglutaminase-like domain:434-540:107;Rad4 beta-hairpin domain 1:542-579:38;Rad4 beta-hairpin domain 3:653-725:73;Rad4 beta-hairpin domain 2:584-646:63	TRUE	15	313361	4.78681e-05	-	-	-	0	370	0
Os09g0491532	Os09t0491532-01	DEL:18921348	chr09:18918826-18921500	3n+0	323	1	SBP domain:18-77:60	105	0.164087	0	NA	149	0.408669	0	NA	FALSE	1236	77006	0.0160507	-	-	-	0	10	0
Os09g0491532	Os09t0491532-01	DEL:18921348	chr09:18918840-18921571	3n+0	323	1	SBP domain:18-77:60	105	0.164087	0	NA	130	0.380805	0	NA	FALSE	1	79062	1.26483e-05	-	-	-	0	10	0
Os09g0491532	Os09t0491532-01	DEL:18921348	chr09:18918856-18919311	3n+1	323	1	SBP domain:18-77:60	105	0.164087	0	NA	199	0.49226	0	NA	FALSE	1	94782	1.05505e-05	-	-	-	0	17	0
Os09g0507100	Os09t0507100-00	DEL:19643558	chr09:19643501-19643826	3n+0	472	1	SBP domain:115-188:74	97	0.112288	0	NA	364	0.771186	1	SBP domain:14-80:67	FALSE	12	9353	0.00128301	0	1048	0	-	-	-
Os09g0507100	Os09t0507100-00	DEL:19643558	chr09:19643519-19643868	3n+0	472	1	SBP domain:115-188:74	97	0.112288	0	NA	356	0.754237	1	SBP domain:17-72:56	FALSE	155	30021	0.00516305	73	1076	0.0678439	-	-	-
Os09g0507100	Os09t0507100-00	DEL:19643558	chr09:19643522-19643733	3n+0	472	1	SBP domain:115-188:74	97	0.112288	0	NA	402	0.851695	1	SBP domain:45-118:74	FALSE	17	1538	0.0110533	0	894	0	-	-	-
Os09g0507100	Os09t0507100-00	DEL:19643558	chr09:19643598-19643826	3n+1	472	1	SBP domain:115-188:74	97	0.112288	0	NA	396	0.817797	1	SBP domain:45-112:68	FALSE	13	13187	0.000985819	0	1031	0	-	-	-
Os10g0341700	Os10t0341700-01	DEL:10089601	chr10:10089597-10089873	3n+0	750	2	Cellulose synthase2:390-745:356;Cellulose synthase1:94-380:287	67	0.0493333	0	NA	693	0.908	2	Cellulose synthase2:333-688:356;Cellulose synthase1:37-323:287	TRUE	9	66569	0.000135198	0	146373	0	0	307	0
Os10g0341700	Os10t0341700-01	DEL:10089601	chr10:10089597-10090047	3n+0	750	2	Cellulose synthase2:390-745:356;Cellulose synthase1:94-380:287	67	0.0493333	0	NA	635	0.846667	2	Cellulose synthase2:275-630:356;Cellulose synthase1:13-266:254	FALSE	7	79325	8.82446e-05	0	145051	0	0	285	0
Os10g0341700	Os10t0341700-01	DEL:10089601	chr10:10089599-10089920	3n+0	750	2	Cellulose synthase2:390-745:356;Cellulose synthase1:94-380:287	67	0.0493333	0	NA	678	0.904	2	Cellulose synthase1:22-308:287;Cellulose synthase2:318-673:356	TRUE	1	72139	1.38621e-05	0	150089	0	0	294	0
Os10g0341700	Os10t0341700-01	DEL:10089601	chr10:10089743-10093333	3n+1	750	2	Cellulose synthase2:390-745:356;Cellulose synthase1:94-380:287	67	0.0493333	0	NA	423	0.529333	1	Cellulose synthase2:58-418:361	FALSE	3	86856	3.45399e-05	0	118891	0	0	479	0
Os10g0341700	Os10t0341700-01	DEL:10089601	chr10:10089651-10089738	3n+1	750	2	Cellulose synthase2:390-745:356;Cellulose synthase1:94-380:287	67	0.0493333	0	NA	721	0.946667	2	Cellulose synthase2:361-716:356;Cellulose synthase1:65-351:287	TRUE	13	119707	0.000108598	0	128621	0	0	581	0
Os10g0471100(Wda1)	Os10t0471100-01	DEL:17453731	chr10:17450646-17453989	3n+0	621	2	WAX2 C-terminal domain:453-617:165;Fatty acid hydroxylase superfamily:138-272:135	128	0.191626	0	NA	328	0.518519	1	WAX2 C-terminal domain:160-324:165	FALSE	8	592667	1.34983e-05	0	476592	0	0	404	0
Os10g0471100(Wda1)	Os10t0471100-01	DEL:17453731-17453734	chr10:17450646-17453989	3n+0	621	2	WAX2 C-terminal domain:453-617:165;Fatty acid hydroxylase superfamily:138-272:135	127	0.190016	0	NA	328	0.518519	1	WAX2 C-terminal domain:160-324:165	FALSE	8	592667	1.34983e-05	0	476592	0	0	404	0
Os10g0471100(Wda1)	Os10t0471100-01	DEL:17453722-17453743	chr10:17450870-17454036	3n+0	621	2	WAX2 C-terminal domain:453-617:165;Fatty acid hydroxylase superfamily:138-272:135	121	0.185185	0	NA	358	0.57649	1	WAX2 C-terminal domain:190-354:165	FALSE	6	472376	1.27017e-05	0	462545	0	0	393	0
Os10g0471100(Wda1)	Os10t0471100-01	DEL:17453722-17453743	chr10:17450897-17454090	3n+0	621	2	WAX2 C-terminal domain:453-617:165;Fatty acid hydroxylase superfamily:138-272:135	121	0.185185	0	NA	349	0.561997	1	WAX2 C-terminal domain:181-345:165	FALSE	2	475018	4.21037e-06	0	461144	0	0	394	0
Os10g0471100(Wda1)	Os10t0471100-01	DEL:17453722-17453743	chr10:17451007-17454613	3n+0	621	2	WAX2 C-terminal domain:453-617:165;Fatty acid hydroxylase superfamily:138-272:135	121	0.185185	0	NA	366	0.589372	1	WAX2 C-terminal domain:198-362:165	FALSE	3	492342	6.09333e-06	221	463749	0.000476551	0	414	0
Os10g0471100(Wda1)	Os10t0471100-01	DEL:17453731	chr10:17451070-17454613	3n+0	621	2	WAX2 C-terminal domain:453-617:165;Fatty acid hydroxylase superfamily:138-272:135	128	0.191626	0	NA	387	0.623188	1	WAX2 C-terminal domain:219-383:165	FALSE	310	605921	0.000511618	0	462563	0	0	412	0
Os10g0471100(Wda1)	Os10t0471100-01	DEL:17453731-17453734	chr10:17451070-17454613	3n+0	621	2	WAX2 C-terminal domain:453-617:165;Fatty acid hydroxylase superfamily:138-272:135	127	0.190016	0	NA	387	0.623188	1	WAX2 C-terminal domain:219-383:165	FALSE	310	605921	0.000511618	0	462563	0	0	412	0
Os10g0471100(Wda1)	Os10t0471100-01	DEL:17453722-17453743	chr10:17451070-17454613	3n+0	621	2	WAX2 C-terminal domain:453-617:165;Fatty acid hydroxylase superfamily:138-272:135	121	0.185185	0	NA	387	0.623188	1	WAX2 C-terminal domain:219-383:165	FALSE	356	491401	0.000724459	0	462563	0	0	412	0
Os10g0471100(Wda1)	Os10t0471100-01	DEL:17453731	chr10:17451095-17454093	3n+0	621	2	WAX2 C-terminal domain:453-617:165;Fatty acid hydroxylase superfamily:138-272:135	128	0.191626	0	NA	414	0.666667	1	WAX2 C-terminal domain:246-410:165	FALSE	1	577493	1.73162e-06	0	457388	0	0	387	0
Os10g0471100(Wda1)	Os10t0471100-01	DEL:17453731-17453734	chr10:17451095-17454093	3n+0	621	2	WAX2 C-terminal domain:453-617:165;Fatty acid hydroxylase superfamily:138-272:135	127	0.190016	0	NA	414	0.666667	1	WAX2 C-terminal domain:246-410:165	FALSE	1	577493	1.73162e-06	0	457388	0	0	387	0
Os10g0471100(Wda1)	Os10t0471100-01	DEL:17453731	chr10:17451677-17453945	3n+0	621	2	WAX2 C-terminal domain:453-617:165;Fatty acid hydroxylase superfamily:138-272:135	128	0.191626	0	NA	470	0.756844	1	WAX2 C-terminal domain:302-466:165	FALSE	16	379837	4.21233e-05	0	408461	0	0	342	0
Os10g0471100(Wda1)	Os10t0471100-01	DEL:17453731-17453734	chr10:17451677-17453945	3n+0	621	2	WAX2 C-terminal domain:453-617:165;Fatty acid hydroxylase superfamily:138-272:135	127	0.190016	0	NA	470	0.756844	1	WAX2 C-terminal domain:302-466:165	FALSE	16	379837	4.21233e-05	0	408461	0	0	342	0
Os10g0471100(Wda1)	Os10t0471100-01	DEL:17453731	chr10:17451756-17453955	3n+0	621	2	WAX2 C-terminal domain:453-617:165;Fatty acid hydroxylase superfamily:138-272:135	128	0.191626	0	NA	493	0.792271	2	WAX2 C-terminal domain:325-489:165;Fatty acid hydroxylase superfamily:81-144:64	FALSE	1	372219	2.68659e-06	0	402034	0	0	334	0
Os10g0471100(Wda1)	Os10t0471100-01	DEL:17453731-17453734	chr10:17451756-17453955	3n+0	621	2	WAX2 C-terminal domain:453-617:165;Fatty acid hydroxylase superfamily:138-272:135	127	0.190016	0	NA	493	0.792271	2	WAX2 C-terminal domain:325-489:165;Fatty acid hydroxylase superfamily:81-144:64	FALSE	1	372219	2.68659e-06	0	402034	0	0	334	0
Os10g0471100(Wda1)	Os10t0471100-01	DEL:17453731	chr10:17451887-17454628	3n+0	621	2	WAX2 C-terminal domain:453-617:165;Fatty acid hydroxylase superfamily:138-272:135	128	0.191626	0	NA	467	0.745572	2	Fatty acid hydroxylase superfamily:17-118:102;WAX2 C-terminal domain:299-463:165	FALSE	1	307770	3.24918e-06	0	419556	0	0	377	0
Os10g0471100(Wda1)	Os10t0471100-01	DEL:17453731-17453734	chr10:17451887-17454628	3n+0	621	2	WAX2 C-terminal domain:453-617:165;Fatty acid hydroxylase superfamily:138-272:135	127	0.190016	0	NA	467	0.745572	2	Fatty acid hydroxylase superfamily:17-118:102;WAX2 C-terminal domain:299-463:165	FALSE	1	307770	3.24918e-06	0	419556	0	0	377	0
Os10g0471100(Wda1)	Os10t0471100-01	DEL:17453722-17453743	chr10:17451887-17454628	3n+0	621	2	WAX2 C-terminal domain:453-617:165;Fatty acid hydroxylase superfamily:138-272:135	121	0.185185	0	NA	467	0.745572	2	Fatty acid hydroxylase superfamily:17-118:102;WAX2 C-terminal domain:299-463:165	FALSE	1	454412	2.20065e-06	0	419556	0	0	377	0
Os10g0471100(Wda1)	Os10t0471100-01	DEL:17453731	chr10:17453659-17453945	3n+0	621	2	WAX2 C-terminal domain:453-617:165;Fatty acid hydroxylase superfamily:138-272:135	128	0.191626	0	NA	570	0.917874	2	WAX2 C-terminal domain:402-566:165;Fatty acid hydroxylase superfamily:86-221:136	TRUE	32	1660002	1.92771e-05	0	547306	0	0	243	0
Os10g0471100(Wda1)	Os10t0471100-02	DEL:17453731	chr10:17453659-17453945	3n+0	174	0	NA	128	0.683908	0	NA	123	0.706897	0	NA	FALSE	32	1660002	1.92771e-05	0	547306	0	0	243	0
Os10g0471100(Wda1)	Os10t0471100-01	DEL:17453731-17453734	chr10:17453659-17453945	3n+0	621	2	WAX2 C-terminal domain:453-617:165;Fatty acid hydroxylase superfamily:138-272:135	127	0.190016	0	NA	570	0.917874	2	WAX2 C-terminal domain:402-566:165;Fatty acid hydroxylase superfamily:86-221:136	TRUE	32	1660002	1.92771e-05	0	547306	0	0	243	0
Os10g0471100(Wda1)	Os10t0471100-02	DEL:17453731-17453734	chr10:17453659-17453945	3n+0	174	0	NA	127	0.678161	0	NA	123	0.706897	0	NA	FALSE	32	1660002	1.92771e-05	0	547306	0	0	243	0
Os10g0471100(Wda1)	Os10t0471100-01	DEL:17453722-17453743	chr10:17453708-17454090	3n+0	621	2	WAX2 C-terminal domain:453-617:165;Fatty acid hydroxylase superfamily:138-272:135	121	0.185185	0	NA	538	0.866345	2	WAX2 C-terminal domain:370-534:165;Fatty acid hydroxylase superfamily:55-189:135	FALSE	1	1520977	6.57472e-07	0	615747	0	0	343	0
Os10g0471100(Wda1)	Os10t0471100-02	DEL:17453722-17453743	chr10:17453708-17454090	3n+0	174	0	NA	121	0.66092	0	NA	91	0.522989	0	NA	FALSE	1	1520977	6.57472e-07	0	615747	0	0	343	0
Os10g0471100(Wda1)	Os10t0471100-01	DEL:17453731	chr10:17453792-17453945	3n+1	621	2	WAX2 C-terminal domain:453-617:165;Fatty acid hydroxylase superfamily:138-272:135	128	0.191626	0	NA	614	0.958132	2	Fatty acid hydroxylase superfamily:131-265:135;WAX2 C-terminal domain:446-610:165	TRUE	23562	41697	0.565077	13180	744262	0.0177088	0	312	0
Os10g0471100(Wda1)	Os10t0471100-02	DEL:17453731	chr10:17453792-17453945	3n+1	174	0	NA	128	0.683908	0	NA	167	0.850575	0	NA	FALSE	23562	41697	0.565077	13180	744262	0.0177088	0	312	0
Os10g0471100(Wda1)	Os10t0471100-01	DEL:17453731-17453734	chr10:17453792-17453945	3n+1	621	2	WAX2 C-terminal domain:453-617:165;Fatty acid hydroxylase superfamily:138-272:135	127	0.190016	0	NA	613	0.959742	2	WAX2 C-terminal domain:445-609:165;Fatty acid hydroxylase superfamily:130-264:135	TRUE	275226	608863	0.452033	13180	744262	0.0177088	0	312	0
Os10g0471100(Wda1)	Os10t0471100-02	DEL:17453731-17453734	chr10:17453792-17453945	3n+1	174	0	NA	127	0.678161	0	NA	166	0.856322	0	NA	FALSE	275226	608863	0.452033	13180	744262	0.0177088	0	312	0
Os10g0471100(Wda1)	Os10t0471100-01	DEL:17453722-17453743	chr10:17453792-17453945	3n+1	621	2	WAX2 C-terminal domain:453-617:165;Fatty acid hydroxylase superfamily:138-272:135	121	0.185185	0	NA	607	0.951691	2	Fatty acid hydroxylase superfamily:124-258:135;WAX2 C-terminal domain:439-603:165	TRUE	147698	391598	0.377167	13180	744262	0.0177088	0	312	0
Os10g0471100(Wda1)	Os10t0471100-02	DEL:17453722-17453743	chr10:17453792-17453945	3n+1	174	0	NA	121	0.66092	0	NA	160	0.827586	0	NA	FALSE	147698	391598	0.377167	13180	744262	0.0177088	0	312	0
Os10g0471100(Wda1)	Os10t0471100-01	DEL:17453731	chr10:17453792-17454613	3n+1	621	2	WAX2 C-terminal domain:453-617:165;Fatty acid hydroxylase superfamily:138-272:135	128	0.191626	0	NA	546	0.858293	2	WAX2 C-terminal domain:378-542:165;Fatty acid hydroxylase superfamily:63-197:135	FALSE	1	8649	0.00011562	11456	2090474	0.0054801	0	490	0
Os10g0471100(Wda1)	Os10t0471100-02	DEL:17453731	chr10:17453792-17454613	3n+1	174	0	NA	128	0.683908	0	NA	99	0.5	0	NA	FALSE	1	8649	0.00011562	11456	2090474	0.0054801	0	490	0
Os10g0471100(Wda1)	Os10t0471100-01	DEL:17453731-17453734	chr10:17453792-17454613	3n+1	621	2	WAX2 C-terminal domain:453-617:165;Fatty acid hydroxylase superfamily:138-272:135	127	0.190016	0	NA	545	0.858293	2	WAX2 C-terminal domain:377-541:165;Fatty acid hydroxylase superfamily:62-196:135	FALSE	4767	2103286	0.00226645	11456	2090474	0.0054801	0	490	0
Os10g0471100(Wda1)	Os10t0471100-02	DEL:17453731-17453734	chr10:17453792-17454613	3n+1	174	0	NA	127	0.678161	0	NA	98	0.5	0	NA	FALSE	4767	2103286	0.00226645	11456	2090474	0.0054801	0	490	0
Os10g0471100(Wda1)	Os10t0471100-01	DEL:17453722-17453743	chr10:17453792-17454613	3n+1	621	2	WAX2 C-terminal domain:453-617:165;Fatty acid hydroxylase superfamily:138-272:135	121	0.185185	0	NA	539	0.847021	2	Fatty acid hydroxylase superfamily:56-190:135;WAX2 C-terminal domain:371-535:165	FALSE	1	8649	0.00011562	11456	2090474	0.0054801	0	490	0
Os10g0471100(Wda1)	Os10t0471100-02	DEL:17453722-17453743	chr10:17453792-17454613	3n+1	174	0	NA	121	0.66092	0	NA	92	0.454023	0	NA	FALSE	1	8649	0.00011562	11456	2090474	0.0054801	0	490	0
Os10g0487300	Os10t0487300-01	DEL:18436775	chr10:18436252-18437248	3n+0	560	1	FHA domain:25-110:86	307	0.530357	1	FHA domain:25-110:86	375	0.669643	1	FHA domain:25-110:86	FALSE	34	362778	9.37212e-05	-	-	-	0	54	0
Os10g0487300	Os10t0487300-01	DEL:18436775	chr10:18436321-18437131	3n+0	560	1	FHA domain:25-110:86	307	0.530357	1	FHA domain:25-110:86	437	0.778571	1	FHA domain:25-110:86	FALSE	264	354921	0.000743827	-	-	-	0	53	0
Os10g0497700	Os10t0497700-01	IN:18978374-18978375:A	chr10:18978419-18978639	3n+2	425	1	COBRA-like protein:51-216:166	352	0.795294	1	COBRA-like protein:51-216:166	413	0.943529	1	COBRA-like protein:51-216:166	TRUE	2	677600	2.95159e-06	0	1543832	0	0	64	0
Os10g0555100	Os10t0555100-01	IN:21800369-21800370:T	chr10:21799134-21800379	3n+0	492	0	NA	150	0.304878	0	NA	354	0.719512	0	NA	FALSE	443	137906	0.00321233	-	-	-	0	90	0
Os10g0555100	Os10t0555100-01	IN:21800369-21800370:T	chr10:21799137-21800379	3n+0	492	0	NA	150	0.304878	0	NA	355	0.721545	0	NA	FALSE	70	137979	0.000507324	-	-	-	0	90	0
Os10g0555100	Os10t0555100-01	DEL:21800369-21800372	chr10:21799134-21800379	3n+0	492	0	NA	155	0.308943	0	NA	354	0.719512	0	NA	FALSE	443	137906	0.00321233	-	-	-	0	8	0
Os10g0555100	Os10t0555100-01	DEL:21800369-21800372	chr10:21799137-21800379	3n+0	492	0	NA	155	0.308943	0	NA	355	0.721545	0	NA	FALSE	70	137979	0.000507324	-	-	-	0	9	0
Os10g0555700	Os10t0555700-02	IN:21836821-21836822:T	chr10:21836633-21836737	3n+2	261	2	Pollen allergen:159-245:87;Lytic transglycolase:68-147:80	328	0.408537	0	NA	227	0.796935	1	Pollen allergen:130-211:82	FALSE	61529	531478	0.11577	195	1049330	0.000185833	0	314	0
Os10g0567400	Os10t0567400-01	DEL:22486317-22486335	chr10:22483755-22485725	3n+1	541	2	Rieske [2Fe-2S] domain:220-302:83;Pheophorbide a oxygenase:407-502:96	101	0.051756	0	NA	119	0.197782	1	Pheophorbide a oxygenase:25-80:56	FALSE	2	819791	2.43965e-06	0	390489	0	0	60	0
Os10g0567400	Os10t0567400-01	DEL:22486317-22486335	chr10:22485340-22485625	3n+1	541	2	Rieske [2Fe-2S] domain:220-302:83;Pheophorbide a oxygenase:407-502:96	101	0.051756	0	NA	498	0.841035	2	Rieske [2Fe-2S] domain:177-259:83;Pheophorbide a oxygenase:364-459:96	FALSE	251	422742	0.000593743	275	774610	0.000355017	0	4	0
Os10g0567400	Os10t0567400-01	DEL:22486317-22486335	chr10:22485746-22486297	3n+1	541	2	Rieske [2Fe-2S] domain:220-302:83;Pheophorbide a oxygenase:407-502:96	101	0.051756	0	NA	531	0.972274	2	Pheophorbide a oxygenase:397-492:96;Rieske [2Fe-2S] domain:210-292:83	TRUE	35	286007	0.000122375	545	895624	0.000608514	-	-	-
Os10g0567400	Os10t0567400-01	IN:22486317-22486318:T	chr10:22485779-22486337	3n+0	541	2	Rieske [2Fe-2S] domain:220-302:83;Pheophorbide a oxygenase:407-502:96	28	0.038817	0	NA	535	0.981516	2	Pheophorbide a oxygenase:401-496:96;Rieske [2Fe-2S] domain:214-296:83	TRUE	2	285692	7.00055e-06	3	895291	3.35087e-06	-	-	-
Os10g0567400	Os10t0567400-01	DEL:22486317-22486335	chr10:22485779-22486337	3n+0	541	2	Rieske [2Fe-2S] domain:220-302:83;Pheophorbide a oxygenase:407-502:96	101	0.051756	0	NA	535	0.981516	2	Pheophorbide a oxygenase:401-496:96;Rieske [2Fe-2S] domain:214-296:83	TRUE	2	285692	7.00055e-06	3	895291	3.35087e-06	-	-	-
Os10g0578500	Os10t0578500-00	DEL:23071571-23071575	chr10:23070553-23071482	3n+2	631	3	PPR repeat family3:486-534:49;PPR repeat family2:381-429:49;PPR repeat family1:245-290:46	148	0.0998415	0	NA	320	0.481775	2	PPR repeat family3:175-223:49;PPR repeat family2:70-118:49	FALSE	1	39136	2.55519e-05	-	-	-	0	87	0
Os10g0578500	Os10t0578500-00	DEL:23071571-23071575	chr10:23070961-23071470	3n+2	631	3	PPR repeat family3:486-534:49;PPR repeat family2:381-429:49;PPR repeat family1:245-290:46	148	0.0998415	0	NA	460	0.700475	3	PPR repeat family2:210-258:49;PPR repeat family1:74-119:46;PPR repeat family3:315-363:49	FALSE	212	38779	0.00546688	-	-	-	0	75	0
Os10g0578500	Os10t0578500-00	DEL:23071571-23071575	chr10:23071231-23071503	3n+2	631	3	PPR repeat family3:486-534:49;PPR repeat family2:381-429:49;PPR repeat family1:245-290:46	148	0.0998415	0	NA	539	0.830428	3	PPR repeat family3:394-442:49;PPR repeat family2:289-337:49;PPR repeat family1:153-198:46	FALSE	3	36034	8.32547e-05	-	-	-	0	63	0
Os10g0578500	Os10t0578500-00	DEL:23071571-23071575	chr10:23071370-23071593	3n+0	631	3	PPR repeat family3:486-534:49;PPR repeat family2:381-429:49;PPR repeat family1:245-290:46	148	0.0998415	0	NA	557	0.882726	3	PPR repeat family2:307-355:49;PPR repeat family3:412-460:49;PPR repeat family1:171-216:46	FALSE	380	19702	0.0192874	-	-	-	0	53	0
Os10g0578500	Os10t0578500-00	DEL:23071571-23071575	chr10:23071420-23071515	3n+2	631	3	PPR repeat family3:486-534:49;PPR repeat family2:381-429:49;PPR repeat family1:245-290:46	148	0.0998415	0	NA	598	0.925515	3	PPR repeat family3:453-501:49;PPR repeat family2:348-396:49;PPR repeat family1:212-257:46	TRUE	1	21211	4.71453e-05	-	-	-	0	60	0
Os10g0578500	Os10t0578500-00	DEL:23071571-23071575	chr10:23071543-23071619	3n+0	631	3	PPR repeat family3:486-534:49;PPR repeat family2:381-429:49;PPR repeat family1:245-290:46	148	0.0998415	0	NA	606	0.96038	3	PPR repeat family2:356-404:49;PPR repeat family1:220-265:46;PPR repeat family3:461-509:49	TRUE	65	374	0.173797	-	-	-	0	51	0
Os10g0578500	Os10t0578500-00	DEL:23071572-23071575	chr10:23071370-23071593	3n+0	631	3	PPR repeat family3:486-534:49;PPR repeat family2:381-429:49;PPR repeat family1:245-290:46	196	0.0935024	0	NA	557	0.882726	3	PPR repeat family2:307-355:49;PPR repeat family3:412-460:49;PPR repeat family1:171-216:46	FALSE	380	19702	0.0192874	-	-	-	0	53	0
Os10g0578500	Os10t0578500-00	DEL:23071572-23071575	chr10:23071543-23071619	3n+0	631	3	PPR repeat family3:486-534:49;PPR repeat family2:381-429:49;PPR repeat family1:245-290:46	196	0.0935024	0	NA	606	0.96038	3	PPR repeat family2:356-404:49;PPR repeat family1:220-265:46;PPR repeat family3:461-509:49	TRUE	65	374	0.173797	-	-	-	0	51	0
a NA, no significant protein domain predicted
"-", Not covered by sequencing
