# Supplementary material for: In rice splice variants that restore the reading frame after frameshifting indel introduction are common, often induced by the indels and sometimes lead to organism-level rescue
Source: PLoS Genet. 2022 Feb 18;18(2):e1010071. doi: 10.1371/journal.pgen.1010071 (PMC8893660; doi:10.1371/journal.pgen.1010071)
Supplement: S2 Dataset — (ZIP) [file pgen.1010071.s036.zip]

Archive with 5 entries (4 files):
- S2_Dataset/
- S2_Dataset/identify_junctions_from_bed.py
- S2_Dataset/methylation_level_calculation.py
- S2_Dataset/psi_calculation.py
- S2_Dataset/README.txt
