# Supplementary material for: In rice splice variants that restore the reading frame after frameshifting indel introduction are common, often induced by the indels and sometimes lead to organism-level rescue
Source: PLoS Genet. 2022 Feb 18;18(2):e1010071. doi: 10.1371/journal.pgen.1010071 (PMC8893660; doi:10.1371/journal.pgen.1010071)
Supplement: S2 Dataset — (ZIP) [file pgen.1010071.s036.zip › S2_Dataset/identify_junctions_from_bed.py]

#identify junctions from junctions.bed file

import re

def main():
    bed_file = input('Bed file:')
    output_name = input('Output file:')
    junction_list = []
    junction_score = {}
    junction_type = {}
    junction_trans = {}
    chrom_list = []
    chrom_trans = {}
    trans_start = {}
    trans_end = {}
    trans_intron = {}

    with open('D:/Data/Rice/IRGSP-1.0_representative_2016-03-09/transcripts_exon.gff','r') as GFF_FILE:
        for l in GFF_FILE.readlines():
            l = l.strip()
            if l == '':
                continue
            part = l.split('\t')
            if part[2] == 'mRNA':
                flag = 0
                for detail in part[8].split(';'):
                    if re.match(r'^ID=',detail):
                        trans_name = detail.split('=')[1]
                trans_intron[trans_name] = []
                trans_start[trans_name] = int(part[3])
                trans_end[trans_name] = int(part[4])
                if part[0] not in chrom_list:
                    chrom_list.append(part[0])
                    chrom_trans[part[0]] = []
                chrom_trans[part[0]].append(trans_name)
            else:
                if flag == 0:
                    flag = 1
                elif flag == 1:
                    if part[6] == '+':
                        intron = part[0]+':'+right+'-'+part[3]
                    else:
                        intron = part[0]+':'+part[4]+'-'+left
                    trans_intron[trans_name].append(intron)
                left = part[3]
                right = part[4]

    with open(bed_file,'r') as JUNC_FILE:
        for l in JUNC_FILE.readlines():
            l = l.strip()
            if l == '':
                continue
            if re.match(r'^trac',l):
                continue
            part = l.split('\t')
            size = part[-2].split(',')
            junc = part[0]+':'+str(int(part[1])+int(size[0]))+'-'+str(int(part[2])-int(size[1])+1)
            junc_start = int(part[1])+int(size[0])
            junc_end = int(part[2])-int(size[1])+1
            if junc not in junction_list:
                junction_list.append(junc)
                junction_score[junc] = 0
                junction_type[junc] = 'Intergenic'
                junction_trans[junc] = []
                for trans in chrom_trans[part[0]]:
                    if junc in trans_intron[trans]:
                        junction_type[junc] = 'Annotated'
                        junction_trans[junc].append(trans)
                if junction_type[junc] == 'Intergenic':
                    for trans in chrom_trans[part[0]]:
                        if junc_end > trans_start[trans] and junc_start < trans_end[trans]:
                            junction_type[junc] = 'Novel'
                            junction_trans[junc].append(trans)
            junction_score[junc] += int(part[4])

    with open(output_name,'w') as w:
        w.write('#Junction\tRead_count\tType\tTrans\n')
        for junc in junction_list:
            w.write(junc+'\t'+str(junction_score[junc])+'\t'+junction_type[junc]+'\t'+','.join(junction_trans[junc])+'\n')

if __name__ == '__main__':
    main()
