# Supplementary material for: In rice splice variants that restore the reading frame after frameshifting indel introduction are common, often induced by the indels and sometimes lead to organism-level rescue
Source: PLoS Genet. 2022 Feb 18;18(2):e1010071. doi: 10.1371/journal.pgen.1010071 (PMC8893660; doi:10.1371/journal.pgen.1010071)
Supplement: S2 Dataset — (ZIP) [file pgen.1010071.s036.zip › S2_Dataset/methylation_level_calculation.py]

# encoding: utf-8

import os
import sys
import gzip
import numpy as np
from scipy import stats
from multiprocessing import Pool

def depth_count(line):
    line = line.decode("utf-8")
    line = line.strip()
    if line == '':
        result = ''
    else:
        part = line.split('\t')
        depth = int(part[3])+int(part[4])
        if depth == 0:
            result = part[0]+'\t'+str(int(part[1])-1)+'\t'+part[1]+'\t'+str(depth)+'\tnan\t'+part[5]+'\t'+part[3]+'\t'+part[4]
        else:
            result = part[0]+'\t'+str(int(part[1])-1)+'\t'+part[1]+'\t'+str(depth)+'\t'+str(float(part[3])/(float(part[3])+float(part[4])))+'\t'+part[5]+'\t'+part[3]+'\t'+part[4]
    return result

def bed_filter(list):
    sra_list = list
    for sra in sra_list:
        with gzip.open(sra,'rb') as BED_FILE:
            lines = BED_FILE.readlines()

        pool = Pool(24)
        count_result = pool.map(depth_count,lines)
        pool.close()
        pool.join()
        lines = []

        with open(sra+'.bed','w') as w:
            w.write('\n'.join(count_result))

def process_intersect(input):
    part = input.split('\t')
    os.system('bedtools intersect -wa -wb -a '+part[0]+' -b '+part[1]+'.bed > '+part[0]+'.'+part[1]+'.intersect.bed')

def split_level(lines):
    lines = lines.strip()
    part = lines.split('\t')
    if int(part[7]) >= 4:
        return [part[3],part[8],part[9],part[10],part[11]]
    else:
        return 'NA'

def methy_calculate(input_file,sra_list):
    file_region = []
    region_length = {}
    region_me = {}
    region_cpg = {}
    region_chh = {}
    region_chg = {}
    region_sra_me = {}
    region_sra_cpg = {}
    region_sra_chh = {}
    region_sra_chg = {}
    file_me = []
    file_cpg = []
    file_chh = []
    file_chg = []
    inter_list = []
    for sra in sra_list:
        inter_list.append(input_file+'\t'+sra)

    pool = Pool(1)
    pool.map(process_intersect,inter_list)
    pool.close()
    pool.join()

    with open(input_file+'.'+sra_list[0]+'.intersect.bed','r') as BED_FILE:
        for l in BED_FILE.readlines():
            l = l.strip()
            if l == '':
                continue
            part = l.split('\t')
            if part[3] not in file_region:
                file_region.append(part[3])
                region_length[part[3]] = 0
                region_me[part[3]] = []
                region_cpg[part[3]] = []
                region_chh[part[3]] = []
                region_chg[part[3]] = []
                for sra in sra_list:
                    region_sra_me[part[3]+sra] = []
                    region_sra_cpg[part[3]+sra] = []
                    region_sra_chh[part[3]+sra] = []
                    region_sra_chg[part[3]+sra] = []
            region_length[part[3]] += 1

    for sra in sra_list:
        with open(input_file+'.'+sra+'.intersect.bed','r') as BED_FILE:
            line = BED_FILE.readlines()

        pool = Pool(8)
        count_result = pool.map(split_level,line)
        pool.close()
        pool.join()
        line = []

        for detail in count_result:
            if detail == 'NA':
                continue
            region_sra_me[detail[0]+sra].append(float(detail[1]))
            if detail[2] == 'CG':
                region_sra_cpg[detail[0]+sra].append(float(detail[1]))
            elif detail[2] == 'CHG':
                region_sra_chg[detail[0]+sra].append(float(detail[1]))
            elif detail[2] == 'CHH':
                region_sra_chh[detail[0]+sra].append(float(detail[1]))

    with open(input_file+'.methy_level.txt','w') as w:
        w.write('#Region\tTotal\tCpG\tCHG\tCHH\n')
        for region in file_region:
            if region_length[region] == 0:
                continue
            for sra in sra_list:
                if len(region_sra_me[region+sra])/region_length[region] >= 0.7: #filter2
                    region_me[region].append(np.mean(region_sra_me[region+sra]))
                    if region_sra_cpg[region+sra] != []:
                        region_cpg[region].append(np.mean(region_sra_cpg[region+sra]))
                    if region_sra_chg[region+sra] != []:
                        region_chg[region].append(np.mean(region_sra_chg[region+sra]))
                    if region_sra_chh[region+sra] != []:
                        region_chh[region].append(np.mean(region_sra_chh[region+sra]))
            if len(region_me[region]) >= 1: #filter3
                w.write(region+'\t'+str(np.mean(region_me[region])))
                if len(region_cpg[region]) >= 1:
                    w.write('\t'+str(np.mean(region_cpg[region])))
                else:
                    w.write('\tNA')
                if len(region_chg[region]) >= 1:
                    w.write('\t'+str(np.mean(region_chg[region])))
                else:
                    w.write('\tNA')
                if len(region_chh[region]) >= 1:
                    w.write('\t'+str(np.mean(region_chh[region]))+'\n')
                else:
                    w.write('\tNA\n')

if __name__ == '__main__':
    sra_list = []
    if len(sys.argv) < 2:
        print('No action specified.')
        os._exit(0)
    option = 'NA'
    for detail in sys.argv:
        if detail[0] == '-':
            option = detail[1:]
            if option == 'help' or option == 'h':
                print('This program is designed to calculate methylation level. Options include:\n'+
                        '-sample : result file output through bismark_methylation_extractor script in Bismark with --CX \n'+
                        '-input : bed file with selected regions\n'+
                        '-h  -help : Display this help.\n')
                os._exit(0)
        elif option == 'input':
            input_file = detail
        elif option == 'sample':
            sra_list.append(detail)
    if not os.path.exists(input_file):
        print('Input file not found.')
        os._exit(0)
    for sra in sra_list:
        if not os.path.exists(sra):
            print('output file from bismark_methylation_extractor not found.')
            os._exit(0)

    bed_filter(sra_list)
    methy_calculate(input_file,sra_list)
