# Supplementary material for: In rice splice variants that restore the reading frame after frameshifting indel introduction are common, often induced by the indels and sometimes lead to organism-level rescue
Source: PLoS Genet. 2022 Feb 18;18(2):e1010071. doi: 10.1371/journal.pgen.1010071 (PMC8893660; doi:10.1371/journal.pgen.1010071)
Supplement: S2 Dataset — (ZIP) [file pgen.1010071.s036.zip › S2_Dataset/psi_calculation.py]

# encoding: utf-8
import re
import numpy as np
from scipy import stats
import gzip

def main():
    jnc_file = input('Junction file(.jnc.gz) from Whippet:')
    psi_file = input('PSI file(.psi.gz) from Whippet:')
    output_file = input('Output file:')

    gene_list = []
    gene_node = {}
    node_psi = {}
    gene_intron = {}
    gene_junction = {}
    gene_splice_info = {}
    gene_intron_intron = {}
    gene_intron_junction = {}
    gene_junction_intron = {}
    intron_output_list = []
    junction_output_list = []
    intron_output_psi = []
    junction_output_psi = []

    with gzip.open(psi_file,'rb') as PSI_FILE:
        for l in PSI_FILE.readlines():
            l = l.decode("utf-8").strip()
            if l == '' or re.match(r'^Gene',l):
                continue
            part = l.split('\t')
            if part[0] not in gene_list:
                gene_list.append(part[0])
                gene_node[part[0]] = []
                gene_intron[part[0]] = []
                gene_junction[part[0]] = []
            gene_node[part[0]].append(int(part[1]))
            node_psi[part[0]+':'+part[1]] = part[5]

    with gzip.open(jnc_file,'rb') as JUNC_FILE:
        for l in JUNC_FILE.readlines():
            l = l.decode("utf-8").strip()
            if l == '' or re.match(r'^CHROM',l):
                continue
            part = l.split('\t')
            detail = part[3].split(':')
            splice_site = part[0]+':'+part[1]+'-'+part[2]
            if detail[2] == 'ALT_UNIQ':
                gene_junction[detail[0]].append(splice_site)
                gene_junction_intron[detail[0]+'|'+splice_site] = []
            else:
                gene_intron[detail[0]].append(splice_site)
                gene_intron_intron[detail[0]+'|'+splice_site] = []
                gene_intron_junction[detail[0]+'|'+splice_site] = []
            gene_splice_info[detail[0]+'|'+splice_site] = part[3]

    for gene in gene_list:
        for intronx in gene_intron[gene]:
            intronx_site = re.match(r'(chr[0-9]+):([0-9]+)-([0-9]+)',intronx)
            for introny in gene_intron[gene]:
                if intronx == introny:
                    continue
                if introny in gene_intron_intron[gene+'|'+intronx]:
                    continue
                introny_site = re.match(r'(chr[0-9]+):([0-9]+)-([0-9]+)',introny)
                if int(intronx_site.group(2)) < int(introny_site.group(3)) and int(intronx_site.group(3)) > int(introny_site.group(2)):
                    gene_intron_intron[gene+'|'+intronx].append(introny)
                    gene_intron_intron[gene+'|'+introny].append(intronx)
            for junction in gene_junction[gene]:
                junction_site = re.match(r'(chr[0-9]+):([0-9]+)-([0-9]+)',junction)
                if int(intronx_site.group(2)) < int(junction_site.group(3)) and int(intronx_site.group(3)) > int(junction_site.group(2)):
                    gene_intron_junction[gene+'|'+intronx].append(junction)
                    gene_junction_intron[gene+'|'+junction].append(intronx)

    w = open(output_file,'w')
    w.write('Splice,Type,PSI\n')
    for gene in gene_list:
        for intron in gene_intron[gene]:
            if len(gene_intron_intron[gene+'|'+intron]) == 0 and len(gene_intron_junction[gene+'|'+intron]) == 1:
                junction = gene_intron_junction[gene+'|'+intron][0]
                junction_site = re.match(r'(chr[0-9]+):([0-9]+)-([0-9]+)',junction)
                intron_site = []
                for detail in gene_junction_intron[gene+'|'+junction]:
                    in_site = re.match(r'(chr[0-9]+):([0-9]+)-([0-9]+)',detail)
                    intron_site += [int(in_site.group(2)),int(in_site.group(3))]
                if int(junction_site.group(2)) == min(intron_site) or int(junction_site.group(3)) == max(intron_site):
                    junc_detail = gene_splice_info[gene+'|'+junction].split(':')[1]
                    junc_start = int(junc_detail.split('-')[0])
                    junc_end = int(junc_detail.split('-')[1])
                    if junc_end-junc_start > 1:
                        junc_node = range(junc_start+1,junc_end)
                    else:
                        junc_node = []
                    intron_node = []
                    for detail in gene_junction_intron[gene+'|'+junction]:
                        intron_detail = gene_splice_info[gene+'|'+detail].split(':')[1]
                        intron_start = int(intron_detail.split('-')[0])
                        intron_end = int(intron_detail.split('-')[1])
                        if intron_end-intron_start > 1:
                            intron_node += range(intron_start+1,intron_end)
                    junc_diff = []
                    junc_psi = []
                    intron_diff = []
                    intron_psi = []
                    other_diff = []
                    other_psi = []
                    for node in gene_node[gene]:
                        if node in junc_node and node in intron_node:
                            other_diff.append(str(node)+':'+node_psi[gene+':'+str(node)])
                            if node_psi[gene+':'+str(node)] != 'NA':
                                other_psi.append(float(node_psi[gene+':'+str(node)]))
                        if node in junc_node and node not in intron_node:
                            intron_diff.append(str(node)+':'+node_psi[gene+':'+str(node)])
                            if node_psi[gene+':'+str(node)] != 'NA':
                                intron_psi.append(float(node_psi[gene+':'+str(node)]))
                        if node not in junc_node and node in intron_node:
                            junc_diff.append(str(node)+':'+node_psi[gene+':'+str(node)])
                            if node_psi[gene+':'+str(node)] != 'NA':
                                junc_psi.append(float(node_psi[gene+':'+str(node)]))
                    if other_psi != []:
                        share_psi = np.mean(other_psi)
                    else:
                        share_psi = 0
                    if intron_psi != []:
                        intron_result = np.mean(intron_psi)-share_psi
                        junction_result = 1-np.mean(intron_psi)
                    elif junc_psi != []:
                        intron_result = 1-np.mean(junc_psi)
                        junction_result = np.mean(junc_psi)-share_psi
                    else:
                        continue
                    if intron_result < 0 or junction_result < 0:
                        continue
                    if intron not in intron_output_list and intron_result > 0:
                        intron_output_list.append(intron)
                        intron_output_psi.append(intron_result)
                        w.write(intron+',Annotated,'+str(intron_result)+'\n')
                    if junction not in junction_output_list and junction_result > 0:
                        junction_output_list.append(junction)
                        junction_output_psi.append(junction_result)
                        w.write(junction+',Novel,'+str(junction_result)+'\n')

    print('PSI distribution:\nIntron_mean\tIntron_median\tIntron_sem\tJunction_mean\tJunction_median\tJunction_sem\n'+str(np.mean(intron_output_psi))+'\t'+str(np.median(intron_output_psi))+'\t'+str(stats.sem(intron_output_psi))+'\t'+str(np.mean(junction_output_psi))+'\t'+str(np.median(junction_output_psi))+'\t'+str(stats.sem(junction_output_psi)))

if __name__ == '__main__':
    main()
