# Supplementary material for: In rice splice variants that restore the reading frame after frameshifting indel introduction are common, often induced by the indels and sometimes lead to organism-level rescue
Source: PLoS Genet. 2022 Feb 18;18(2):e1010071. doi: 10.1371/journal.pgen.1010071 (PMC8893660; doi:10.1371/journal.pgen.1010071)
Supplement: S2 Dataset — (ZIP) [file pgen.1010071.s036.zip › S2_Dataset/README.txt]

# This folder includes the computational code for reproducing the results for Jia et al. 2021
# For junction identification
'identify_junctions_from_bed.py' is the python script to identify annotated junctions and novel junctions in the junctions.bed file reported by Tophat2(v2.1.0).

# For PSI calculationg
'psi_calculation.py' is the script to calculate the distribution of PSI values for the annotated junctions and novel junctions, based on the output files produced by Whippet(v0.11.1).

# For Methylation calculation
We collected data from NCBI and align the methylation data to genome with Bismark(v0.22.1), the methylation call for every single C were extracted with bismark_methylation_extractor in Bismark. The methylation level of selected regions were calculated with script 'methylation_level_calculate.py' based on the result from bismark_methylation_extractor.
