# Supplementary material for: In rice splice variants that restore the reading frame after frameshifting indel introduction are common, often induced by the indels and sometimes lead to organism-level rescue
Source: PLoS Genet. 2022 Feb 18;18(2):e1010071. doi: 10.1371/journal.pgen.1010071 (PMC8893660; doi:10.1371/journal.pgen.1010071)
Supplement: S3 Dataset — (TXT) [file pgen.1010071.s037.txt]

# Nucleotide sequences of Wda1 gene in wild-type Kasalath and wda1 mutants in this study.
# wda1-I|Kasalath|biallelic mutation(-1,-4)
# wda1-II|Kasalath|biallelic mutation(-1,-22)
# wda1-III|Kasalath|homozygous mutation(-1,-1)
# wda1-IV|Kasalath|homozygous mutation(-22,-22)
# wda1-V|Kasalath|biallelic mutation(+1,+1)

>LOC_Os10g33250|Kasalath|wild-type
ATATGAGACTCTGACACGTACGCACAGCTAGATCGAAGCCCTGGTCGAGTTTATAAATTGAGATATATCCGTCCTCCATTGTCAGGCCAGTTCTTGCAAGACTCTTGCCGTGTTGAGACTGCAGAAACGAGAGCTAGCTAGCCAGAGGCTGCAAGAAGATTCTGCACCCATAGATCGTCTACCATGGCCACAAACCCAGGACTCTTCACGGAGTGGCCATGGAAGAAGCTTGGCAGCTTCAAGGTAATCAAAATTAACCTTCCATCTTCTTCTCCTTAATTCAGTTACTTCACTGTCTTCTGGCAGCTCGATCGAGCAAATTAACGCACAGCTTCTAGTTCCATCCATGGCAGCACTGCACCATGACCATTATGTTCTTGTTTGAGTTCGCTAGCTTCTGTTTGATATCAAAGCATACATTGCCGCATGTGCAGCTAGCAGTGCATGAGATTAATTCTCTTGCATCTGCTGCAGATCAGTTATGCAGGGGCATGAACTTTACTGTTAAAGAGTACATGGTTAAATAAGCTTTTGCCACATCGTCTTTGATTAGGCAAAAACATTCAGTATATACAAATTACAACAGTAACTTGAGCTATAAATTATAGCACATGTGAGTTAATTCGATGGATGGATTCATGCATGTATATGTGTGCATAGCAGTACGTGTTGCTGGCGCCGTGGGTAGCGCACGGGTGGTATGAGGTGGCGACCAAGGGGAGGCGTGAGGTGGATCTCGGGTACATCGCCATCCTCCCGTCGTTGCTGCTGCGGATGCTGCACAACCAAGCCTGGATCACCATCTCCCGCCTCCAAAACGCCCGTGGCCGCCGCCAGATTGTTCGCCGCGGCATCGAGTTCGACCAGGTTGACCGCGAGAGGAACTGGTCCGTGGCGGCTAGCTTCACCTTCGAGATTAATTAATTCAACCTCATTATAGTTGACGTGCATGGTGGTGTGCGTGCAGGGACGACCAGATCATCCTGAGCGGTATCCTGCTATACCTCGGCGCACTGTACGTACCGGGCGGGCAACACTTACCGCTGTGGAGGACGGATGGCGCGGGGCTGATTGCCTTGCTGCATGCCGGGCCAGTGGAGTTCCTCTACTACTGGTTCCATCGTGCGTTGCACCACCACTTTCTCTACACCCGCTACCACTCGCACCACCACTCCTCAATCGTCACTGAGCCCATCACATGTACGTAATTAATTGCCACTAGAGACGGTTTATCCTCGAGGCTCCAAACATTACATTCTCTTTTAGGCCATAACCTTTGAGCTTCTATATTAGTATCGAATTGTGTTGCGTCATAAATATTTTTACAAAATTTTTATTCATCATCTAAAGTTATCAATGATCAAAGTTCAATCAATACTAATAGTTACAAGTAATTTGAAATAGAGGAAGTAAGTTGTACTACCTAGTTGTACCATCATTGCTCCAAACAACCTATTACATGATATTACTTTCGTCCCAAACCTCTAAATGAATATTAAGATTTTGGTAGTACAAATTCTTAAAATTTTGAGACAGCCTTGGGATAAATTAAACCACGGTAATCTTCCAATAGAACAAAGTAAAAAACAAGTCTTTTCCATAAGGACACAAAACAGGAGGTGTACTTCGTCAGATGCAAGTGTCGCGCGTGTCCGTTCCTCAGGAAACACAGAGTGTTCCTGTGGCCAGTCGATCGCTACTTCAATTCCCTCCTCCTTCAATGCATGCCTGAACAATAATTGTAGGCCTAGAGAGTGTGTGAGTTAAGGAATGCAAAGGACACACGATATTTCATGGACCATTGAGATCGAAGTAAGCCGACCGATCGATCGCGAGCTAAATTTATGTAGCCCATCGAATCCGTTGCTGAATGCCTGACCAAACGGAGAAGCAAACGTGGTCCATGAACAACGTATCAGAGACTTTTAGACAAGAGAGAAATCACATTCTAAGGGGTTTTTCCCCCCTTTTTTTTTTGAGTGGAAGAGTTTTTTTTATTGAGAGGTATCGAGAAGTACTATATTTTTCGTGTAAACTAGCCAAATATTAGTGCGTTGCAACTTGCTGCAACGGATTATTAAAAATAGCAAAATTAAGTCCTTGTTAATTTTTTTTTTAAAAAAAATGGTTGAAACACAACCTTTCATCATAAAGAAACAAACAAAAATGCTATGCTTAGAAAATTAAAGAGCTAAAGTCTATATAGTACAGTATATATAGTACAGGCGACTCTCCCAAATCTTAATACCATGGCCCATATATTAGTGACCCAGGCCCTGGGCAAACTGGTCCACGGCCCAGGGCCTGAGATGAAAGGCCCAATGAGAAATATGCATTTTTACTAGGAATAAGTCTATTTTTCCTCCTTTCAACCATGTAACTTTGTGTTGGGCCAAAATTTCCATGGGGCGGCCCAGGCTTTGGCCTATTTCTGGGTCCGCCCCTTATCAGTGATTGTGGTGATGGCAGATTCACTACCACCACTACTATCTTTTAATAGTAGTATAGATTTTGGTGTCATCTTGTAATTTTAAGATGTACAAGACGGTACCATAAATTGACTTTAAAGTGATTTGAATGGATGTGTAATGGGAGAAATCGCTTTTCAAATGTAAAATAATGCACTACTTGTATTAGTACTAAATTTTACATTAGAGAACACGATATATTCAGTGATTCTTGATAACCATAAAATCCCTTTAAGATTATGGTGTTTCCTTTAAGTACTGTTAAAAAAAAAACCAATAGTGTCTACTGGTTACACTGCAGAAGCAGAGAACCCTGCAGACTGCAGTATTTGTAATTGAGCAAGCAGATACATATACCTAAATGCATAATATGTTCATTACCTACAATTCCTAACGTTGTTGCAGCCGTCATCCATCCGTTTGCTGAGCTCGTTGCCTACGAATTGCTCTTCTCGATCCCACTGATCGCCTGTGCCTTGACTGGAACTGCTTCCATAATTGCATTCGAGATGTATTTGATTTACATTGATTTCATGAACAACATGGGGCACTGCAACTTCGAGTTGGTACCCAGCTGGCTCTTCACATGGTTCCCTCCTCTCAAGTATCTCATGTACACGCCATCGTAAGTACTTCATCAGTCTCTTAATAATACTTCCTTCTTTCTTAAATTTTGTTTGATGCCGTTGACTTTTTTAAACATGTTTGACCGTTCGTCTTATTCAAAAACTTTTGTGAAATATGTAAAACTATATGTATACATAAAAGTATATTTAACAATAAATCAAATTATAGAAAAAGAATTAATAATTATTTAAATTTTTGAATAAGACGAACGGTCAAATATTTTTAAAAAAGTCAATGGCGTCAAATATTTTGGGTTGGAGGGAGTATGTAAAAGAGTAACTTTACAGTTTTTAAGAAAGCATAGGGATGAAGTACCATATTTTATATTGGAGAAATTTTACGGTTTTCAGTATTTCTTTTAAGATAAAGGAGGCTTTATTGATCTTGGATACAATATACTCTAAAACCACTCCTGATATCTGCATAGCTAGGATGCACATGGTCTATAGTTATTGAAAAAGCCAAATAAAAGAAGATGATGTGCATGTCACTCTGCAAAATAAATAACTTGATCATACATGCTGTTTTCACTGTTATAATAATCTGAACTTATGTGATATATTAGGTTTCATTCTCTGCACCACACTCAGTTTCGGACAAACTACTCCCTTTTCATGCCGTTCTACGATTATATCTACAACACCATGGACAAGTCATCAGACACTCTGTATGAGAACTCACTGAAGAACAATGACGAAGAAGAAGCAGTGGATGTGGTTCACCTTACACACCTGACCACCCTGCATTCCATCTACCACATGAGGCCCGGTTTCGCCGAATTTGCGTCCAGGCCCTACGTTTCCAGGTGGTACATGAGGATGATGTGGCCTCTGTCATGGCTCTCCATGGTGCTGACATGGACGTACGGTTCTTCATTCACTGTTGAGAGGAATGTCATGAAGAAGATCAGGATGCAGTCATGGGCCATACCAAGATACAGTTTCCATGTAAGAGTAACCATGTTCAGTGCATGATTCACAGATGGTGTGCATGATAAATTGATAATCAGGTTAGAAACATTTTGTTTTGTGCAGTATGGATTGGATTGGGAGAAGGAAGCTATCAATGATCTTATCGAAAAGGCGGTATGTGAAGCTGACAAGAATGGGGCTAAAGTTGTAAGCCTTGGACTCCTGAATCAGGTAGCTCATTTCCTAATGAATTCAGAGAAAGTTGAAACATTATCATCCATACTTCAGAATTCAGATGTTAGCTATATGTCCACATGTACTGCCAAATTTTAGTCAAGATAAAACAGTTAGTGCTTAATAATTGTTTATCTTCAGGGAAAAGGTTTAGTCATAAAGGTAGGAAAATAAAAAAATTAAGTAGCAAAGAGTCCGTTGACAGTAGTCCAACAGAACTAATAAATTCTGTACATTTCATGAGAATACAATATGTAGAAATTAGGGAAGTATGTACTCATGCATGGTTGAACTGGTAATTGACATACAATATCTTCAATATAAGGCACATACCCTGAATAAAAGTGGAGAACAATATCTGCTGAAATACCCAAAGTTGGGAGCACGAATTGTCGATGGAACCAGCTTAGCTGCTGCAGTGGTTGTCAACAGTATCCCCCAAGGCACAGACCAAGTAATTCTTGCAGGAAATGTTTCCAAGGTGGCGCGTGCTGTAGCGCAAGCATTATGCAAGAAAAATATCAAAGTAATTAATCCACTACTCACCTCTGATTTATTTTATAGCATGCAAAAGGATACCATGTTGTAACAAACCACTATTCTTGTACAGGTCACGATGACAAACAAGCAAGATTATCATTTACTCAAGCCAGAAATACCAGAAACTGTAGCTGACAATCTTTCGTTTTCGAAAACAGGCACCGCAAAGGTAAGAATAGATTTCCTCATTTTTCCTACATTCTCTGGACAAATGAATAGAATGTATAAGAGAAATATCATTGCCTAATAAACCAAAAATTTTCAGGTTTGGTTAATTGGTGATGGTCTAGATTCTGCTGAACAATTCAGAGCACAGAAAGGAACTCTGTTTATCCCATACTCACAATTTCCTCCAAAGATGGTACGCAAGGACAGCTGCAGCTACTCGACAACTCCTGCAATGGCTGTACCAAAAACGCTGCAGAATGTGCATTCATGCGAGGTAGTAGTAATAACCTGTTGAAATAATCCAGAGATTCAGACGAACTTCACATGATCTAATCACAAAATTTTTGAACTTTTTTTTTGACAGAATTGGCTGCCAAGGAGGGTTATGAGCGCATGGCGAATCGCGGGAATTCTTCATGCGTTGGAGGGATGGAATGAGCATGAATGTGGTGACAAGGTGCTTGATATGGACAAAGTTTGGTCTGCTGCAATTATGCATGGGTTCTGCCCAGTTGCTCAAGGTTGATGATTCAGTTGCAAAGTATCAGAATAAGTTTTAGCTGGATTATGCTATGTGGTCACCGTATCAGAAAGAGAGATGTTCTGTTGGCAAGAAGAGATATAGTATCTGAGTAATTTCATCTGCCATGGTTTTTAAAACATTGTTCATCATCTCCTTTGATCAAAGACTGGCCATGGCTACTTTCTGTATAAGTATCTGTCCTTTTTAGTCCATAGTGTAATTCAGCAACAAAACACTCTTGGCATTGTTATGCAGTCTCATGAATGTTTTTCCAGCATACGGAATTACGGATCAACTCATGAATGCTTTGGGGTTCTATGAGCCTAGCTTTCCG
>LOC_Os10g33250|Kasalath|one-base deletion in wda1-I, wda1-II and wda1-III
ATATGAGACTCTGACACGTACGCACAGCTAGATCGAAGCCCTGGTCGAGTTTATAAATTGAGATATATCCGTCCTCCATTGTCAGGCCAGTTCTTGCAAGACTCTTGCCGTGTTGAGACTGCAGAAACGAGAGCTAGCTAGCCAGAGGCTGCAAGAAGATTCTGCACCCATAGATCGTCTACCATGGCCACAAACCCAGGACTCTTCACGGAGTGGCCATGGAAGAAGCTTGGCAGCTTCAAGGTAATCAAAATTAACCTTCCATCTTCTTCTCCTTAATTCAGTTACTTCACTGTCTTCTGGCAGCTCGATCGAGCAAATTAACGCACAGCTTCTAGTTCCATCCATGGCAGCACTGCACCATGACCATTATGTTCTTGTTTGAGTTCGCTAGCTTCTGTTTGATATCAAAGCATACATTGCCGCATGTGCAGCTAGCAGTGCATGAGATTAATTCTCTTGCATCTGCTGCAGATCAGTTATGCAGGGGCATGAACTTTACTGTTAAAGAGTACATGGTTAAATAAGCTTTTGCCACATCGTCTTTGATTAGGCAAAAACATTCAGTATATACAAATTACAACAGTAACTTGAGCTATAAATTATAGCACATGTGAGTTAATTCGATGGATGGATTCATGCATGTATATGTGTGCATAGCAGTACGTGTTGCTGGCGCCGTGGGTAGCGCACGGGTGGTATGAGGTGGCGACCAAGGGGAGGCGTGAGGTGGATCTCGGGTACATCGCCATCCTCCCGTCGTTGCTGCTGCGGATGCTGCACAACCAAGCCTGGATCACCATCTCCCGCCTCCAAAACGCCCGTGGCCGCCGCCAGATTGTTCGCCGCGGCATCGAGTTCGACCAGGTTGACCGCGAGAGGAACTGGTCCGTGGCGGCTAGCTTCACCTTCGAGATTAATTAATTCAACCTCATTATAGTTGACGTGCATGGTGGTGTGCGTGCAGGGACGACCAGATCATCCTGAGCGGTATCCTGCTATACCTCGGCGCACTGTACGTACCGGGCGGCAACACTTACCGCTGTGGAGGACGGATGGCGCGGGGCTGATTGCCTTGCTGCATGCCGGGCCAGTGGAGTTCCTCTACTACTGGTTCCATCGTGCGTTGCACCACCACTTTCTCTACACCCGCTACCACTCGCACCACCACTCCTCAATCGTCACTGAGCCCATCACATGTACGTAATTAATTGCCACTAGAGACGGTTTATCCTCGAGGCTCCAAACATTACATTCTCTTTTAGGCCATAACCTTTGAGCTTCTATATTAGTATCGAATTGTGTTGCGTCATAAATATTTTTACAAAATTTTTATTCATCATCTAAAGTTATCAATGATCAAAGTTCAATCAATACTAATAGTTACAAGTAATTTGAAATAGAGGAAGTAAGTTGTACTACCTAGTTGTACCATCATTGCTCCAAACAACCTATTACATGATATTACTTTCGTCCCAAACCTCTAAATGAATATTAAGATTTTGGTAGTACAAATTCTTAAAATTTTGAGACAGCCTTGGGATAAATTAAACCACGGTAATCTTCCAATAGAACAAAGTAAAAAACAAGTCTTTTCCATAAGGACACAAAACAGGAGGTGTACTTCGTCAGATGCAAGTGTCGCGCGTGTCCGTTCCTCAGGAAACACAGAGTGTTCCTGTGGCCAGTCGATCGCTACTTCAATTCCCTCCTCCTTCAATGCATGCCTGAACAATAATTGTAGGCCTAGAGAGTGTGTGAGTTAAGGAATGCAAAGGACACACGATATTTCATGGACCATTGAGATCGAAGTAAGCCGACCGATCGATCGCGAGCTAAATTTATGTAGCCCATCGAATCCGTTGCTGAATGCCTGACCAAACGGAGAAGCAAACGTGGTCCATGAACAACGTATCAGAGACTTTTAGACAAGAGAGAAATCACATTCTAAGGGGTTTTTCCCCCCTTTTTTTTTTGAGTGGAAGAGTTTTTTTTATTGAGAGGTATCGAGAAGTACTATATTTTTCGTGTAAACTAGCCAAATATTAGTGCGTTGCAACTTGCTGCAACGGATTATTAAAAATAGCAAAATTAAGTCCTTGTTAATTTTTTTTTTAAAAAAAATGGTTGAAACACAACCTTTCATCATAAAGAAACAAACAAAAATGCTATGCTTAGAAAATTAAAGAGCTAAAGTCTATATAGTACAGTATATATAGTACAGGCGACTCTCCCAAATCTTAATACCATGGCCCATATATTAGTGACCCAGGCCCTGGGCAAACTGGTCCACGGCCCAGGGCCTGAGATGAAAGGCCCAATGAGAAATATGCATTTTTACTAGGAATAAGTCTATTTTTCCTCCTTTCAACCATGTAACTTTGTGTTGGGCCAAAATTTCCATGGGGCGGCCCAGGCTTTGGCCTATTTCTGGGTCCGCCCCTTATCAGTGATTGTGGTGATGGCAGATTCACTACCACCACTACTATCTTTTAATAGTAGTATAGATTTTGGTGTCATCTTGTAATTTTAAGATGTACAAGACGGTACCATAAATTGACTTTAAAGTGATTTGAATGGATGTGTAATGGGAGAAATCGCTTTTCAAATGTAAAATAATGCACTACTTGTATTAGTACTAAATTTTACATTAGAGAACACGATATATTCAGTGATTCTTGATAACCATAAAATCCCTTTAAGATTATGGTGTTTCCTTTAAGTACTGTTAAAAAAAAAACCAATAGTGTCTACTGGTTACACTGCAGAAGCAGAGAACCCTGCAGACTGCAGTATTTGTAATTGAGCAAGCAGATACATATACCTAAATGCATAATATGTTCATTACCTACAATTCCTAACGTTGTTGCAGCCGTCATCCATCCGTTTGCTGAGCTCGTTGCCTACGAATTGCTCTTCTCGATCCCACTGATCGCCTGTGCCTTGACTGGAACTGCTTCCATAATTGCATTCGAGATGTATTTGATTTACATTGATTTCATGAACAACATGGGGCACTGCAACTTCGAGTTGGTACCCAGCTGGCTCTTCACATGGTTCCCTCCTCTCAAGTATCTCATGTACACGCCATCGTAAGTACTTCATCAGTCTCTTAATAATACTTCCTTCTTTCTTAAATTTTGTTTGATGCCGTTGACTTTTTTAAACATGTTTGACCGTTCGTCTTATTCAAAAACTTTTGTGAAATATGTAAAACTATATGTATACATAAAAGTATATTTAACAATAAATCAAATTATAGAAAAAGAATTAATAATTATTTAAATTTTTGAATAAGACGAACGGTCAAATATTTTTAAAAAAGTCAATGGCGTCAAATATTTTGGGTTGGAGGGAGTATGTAAAAGAGTAACTTTACAGTTTTTAAGAAAGCATAGGGATGAAGTACCATATTTTATATTGGAGAAATTTTACGGTTTTCAGTATTTCTTTTAAGATAAAGGAGGCTTTATTGATCTTGGATACAATATACTCTAAAACCACTCCTGATATCTGCATAGCTAGGATGCACATGGTCTATAGTTATTGAAAAAGCCAAATAAAAGAAGATGATGTGCATGTCACTCTGCAAAATAAATAACTTGATCATACATGCTGTTTTCACTGTTATAATAATCTGAACTTATGTGATATATTAGGTTTCATTCTCTGCACCACACTCAGTTTCGGACAAACTACTCCCTTTTCATGCCGTTCTACGATTATATCTACAACACCATGGACAAGTCATCAGACACTCTGTATGAGAACTCACTGAAGAACAATGACGAAGAAGAAGCAGTGGATGTGGTTCACCTTACACACCTGACCACCCTGCATTCCATCTACCACATGAGGCCCGGTTTCGCCGAATTTGCGTCCAGGCCCTACGTTTCCAGGTGGTACATGAGGATGATGTGGCCTCTGTCATGGCTCTCCATGGTGCTGACATGGACGTACGGTTCTTCATTCACTGTTGAGAGGAATGTCATGAAGAAGATCAGGATGCAGTCATGGGCCATACCAAGATACAGTTTCCATGTAAGAGTAACCATGTTCAGTGCATGATTCACAGATGGTGTGCATGATAAATTGATAATCAGGTTAGAAACATTTTGTTTTGTGCAGTATGGATTGGATTGGGAGAAGGAAGCTATCAATGATCTTATCGAAAAGGCGGTATGTGAAGCTGACAAGAATGGGGCTAAAGTTGTAAGCCTTGGACTCCTGAATCAGGTAGCTCATTTCCTAATGAATTCAGAGAAAGTTGAAACATTATCATCCATACTTCAGAATTCAGATGTTAGCTATATGTCCACATGTACTGCCAAATTTTAGTCAAGATAAAACAGTTAGTGCTTAATAATTGTTTATCTTCAGGGAAAAGGTTTAGTCATAAAGGTAGGAAAATAAAAAAATTAAGTAGCAAAGAGTCCGTTGACAGTAGTCCAACAGAACTAATAAATTCTGTACATTTCATGAGAATACAATATGTAGAAATTAGGGAAGTATGTACTCATGCATGGTTGAACTGGTAATTGACATACAATATCTTCAATATAAGGCACATACCCTGAATAAAAGTGGAGAACAATATCTGCTGAAATACCCAAAGTTGGGAGCACGAATTGTCGATGGAACCAGCTTAGCTGCTGCAGTGGTTGTCAACAGTATCCCCCAAGGCACAGACCAAGTAATTCTTGCAGGAAATGTTTCCAAGGTGGCGCGTGCTGTAGCGCAAGCATTATGCAAGAAAAATATCAAAGTAATTAATCCACTACTCACCTCTGATTTATTTTATAGCATGCAAAAGGATACCATGTTGTAACAAACCACTATTCTTGTACAGGTCACGATGACAAACAAGCAAGATTATCATTTACTCAAGCCAGAAATACCAGAAACTGTAGCTGACAATCTTTCGTTTTCGAAAACAGGCACCGCAAAGGTAAGAATAGATTTCCTCATTTTTCCTACATTCTCTGGACAAATGAATAGAATGTATAAGAGAAATATCATTGCCTAATAAACCAAAAATTTTCAGGTTTGGTTAATTGGTGATGGTCTAGATTCTGCTGAACAATTCAGAGCACAGAAAGGAACTCTGTTTATCCCATACTCACAATTTCCTCCAAAGATGGTACGCAAGGACAGCTGCAGCTACTCGACAACTCCTGCAATGGCTGTACCAAAAACGCTGCAGAATGTGCATTCATGCGAGGTAGTAGTAATAACCTGTTGAAATAATCCAGAGATTCAGACGAACTTCACATGATCTAATCACAAAATTTTTGAACTTTTTTTTTGACAGAATTGGCTGCCAAGGAGGGTTATGAGCGCATGGCGAATCGCGGGAATTCTTCATGCGTTGGAGGGATGGAATGAGCATGAATGTGGTGACAAGGTGCTTGATATGGACAAAGTTTGGTCTGCTGCAATTATGCATGGGTTCTGCCCAGTTGCTCAAGGTTGATGATTCAGTTGCAAAGTATCAGAATAAGTTTTAGCTGGATTATGCTATGTGGTCACCGTATCAGAAAGAGAGATGTTCTGTTGGCAAGAAGAGATATAGTATCTGAGTAATTTCATCTGCCATGGTTTTTAAAACATTGTTCATCATCTCCTTTGATCAAAGACTGGCCATGGCTACTTTCTGTATAAGTATCTGTCCTTTTTAGTCCATAGTGTAATTCAGCAACAAAACACTCTTGGCATTGTTATGCAGTCTCATGAATGTTTTTCCAGCATACGGAATTACGGATCAACTCATGAATGCTTTGGGGTTCTATGAGCCTAGCTTTCCG
>LOC_Os10g33250|Kasalath|four-base deletion in wda1-I
ATATGAGACTCTGACACGTACGCACAGCTAGATCGAAGCCCTGGTCGAGTTTATAAATTGAGATATATCCGTCCTCCATTGTCAGGCCAGTTCTTGCAAGACTCTTGCCGTGTTGAGACTGCAGAAACGAGAGCTAGCTAGCCAGAGGCTGCAAGAAGATTCTGCACCCATAGATCGTCTACCATGGCCACAAACCCAGGACTCTTCACGGAGTGGCCATGGAAGAAGCTTGGCAGCTTCAAGGTAATCAAAATTAACCTTCCATCTTCTTCTCCTTAATTCAGTTACTTCACTGTCTTCTGGCAGCTCGATCGAGCAAATTAACGCACAGCTTCTAGTTCCATCCATGGCAGCACTGCACCATGACCATTATGTTCTTGTTTGAGTTCGCTAGCTTCTGTTTGATATCAAAGCATACATTGCCGCATGTGCAGCTAGCAGTGCATGAGATTAATTCTCTTGCATCTGCTGCAGATCAGTTATGCAGGGGCATGAACTTTACTGTTAAAGAGTACATGGTTAAATAAGCTTTTGCCACATCGTCTTTGATTAGGCAAAAACATTCAGTATATACAAATTACAACAGTAACTTGAGCTATAAATTATAGCACATGTGAGTTAATTCGATGGATGGATTCATGCATGTATATGTGTGCATAGCAGTACGTGTTGCTGGCGCCGTGGGTAGCGCACGGGTGGTATGAGGTGGCGACCAAGGGGAGGCGTGAGGTGGATCTCGGGTACATCGCCATCCTCCCGTCGTTGCTGCTGCGGATGCTGCACAACCAAGCCTGGATCACCATCTCCCGCCTCCAAAACGCCCGTGGCCGCCGCCAGATTGTTCGCCGCGGCATCGAGTTCGACCAGGTTGACCGCGAGAGGAACTGGTCCGTGGCGGCTAGCTTCACCTTCGAGATTAATTAATTCAACCTCATTATAGTTGACGTGCATGGTGGTGTGCGTGCAGGGACGACCAGATCATCCTGAGCGGTATCCTGCTATACCTCGGCGCACTGTACGTACCGGGCAACACTTACCGCTGTGGAGGACGGATGGCGCGGGGCTGATTGCCTTGCTGCATGCCGGGCCAGTGGAGTTCCTCTACTACTGGTTCCATCGTGCGTTGCACCACCACTTTCTCTACACCCGCTACCACTCGCACCACCACTCCTCAATCGTCACTGAGCCCATCACATGTACGTAATTAATTGCCACTAGAGACGGTTTATCCTCGAGGCTCCAAACATTACATTCTCTTTTAGGCCATAACCTTTGAGCTTCTATATTAGTATCGAATTGTGTTGCGTCATAAATATTTTTACAAAATTTTTATTCATCATCTAAAGTTATCAATGATCAAAGTTCAATCAATACTAATAGTTACAAGTAATTTGAAATAGAGGAAGTAAGTTGTACTACCTAGTTGTACCATCATTGCTCCAAACAACCTATTACATGATATTACTTTCGTCCCAAACCTCTAAATGAATATTAAGATTTTGGTAGTACAAATTCTTAAAATTTTGAGACAGCCTTGGGATAAATTAAACCACGGTAATCTTCCAATAGAACAAAGTAAAAAACAAGTCTTTTCCATAAGGACACAAAACAGGAGGTGTACTTCGTCAGATGCAAGTGTCGCGCGTGTCCGTTCCTCAGGAAACACAGAGTGTTCCTGTGGCCAGTCGATCGCTACTTCAATTCCCTCCTCCTTCAATGCATGCCTGAACAATAATTGTAGGCCTAGAGAGTGTGTGAGTTAAGGAATGCAAAGGACACACGATATTTCATGGACCATTGAGATCGAAGTAAGCCGACCGATCGATCGCGAGCTAAATTTATGTAGCCCATCGAATCCGTTGCTGAATGCCTGACCAAACGGAGAAGCAAACGTGGTCCATGAACAACGTATCAGAGACTTTTAGACAAGAGAGAAATCACATTCTAAGGGGTTTTTCCCCCCTTTTTTTTTTGAGTGGAAGAGTTTTTTTTATTGAGAGGTATCGAGAAGTACTATATTTTTCGTGTAAACTAGCCAAATATTAGTGCGTTGCAACTTGCTGCAACGGATTATTAAAAATAGCAAAATTAAGTCCTTGTTAATTTTTTTTTTAAAAAAAATGGTTGAAACACAACCTTTCATCATAAAGAAACAAACAAAAATGCTATGCTTAGAAAATTAAAGAGCTAAAGTCTATATAGTACAGTATATATAGTACAGGCGACTCTCCCAAATCTTAATACCATGGCCCATATATTAGTGACCCAGGCCCTGGGCAAACTGGTCCACGGCCCAGGGCCTGAGATGAAAGGCCCAATGAGAAATATGCATTTTTACTAGGAATAAGTCTATTTTTCCTCCTTTCAACCATGTAACTTTGTGTTGGGCCAAAATTTCCATGGGGCGGCCCAGGCTTTGGCCTATTTCTGGGTCCGCCCCTTATCAGTGATTGTGGTGATGGCAGATTCACTACCACCACTACTATCTTTTAATAGTAGTATAGATTTTGGTGTCATCTTGTAATTTTAAGATGTACAAGACGGTACCATAAATTGACTTTAAAGTGATTTGAATGGATGTGTAATGGGAGAAATCGCTTTTCAAATGTAAAATAATGCACTACTTGTATTAGTACTAAATTTTACATTAGAGAACACGATATATTCAGTGATTCTTGATAACCATAAAATCCCTTTAAGATTATGGTGTTTCCTTTAAGTACTGTTAAAAAAAAAACCAATAGTGTCTACTGGTTACACTGCAGAAGCAGAGAACCCTGCAGACTGCAGTATTTGTAATTGAGCAAGCAGATACATATACCTAAATGCATAATATGTTCATTACCTACAATTCCTAACGTTGTTGCAGCCGTCATCCATCCGTTTGCTGAGCTCGTTGCCTACGAATTGCTCTTCTCGATCCCACTGATCGCCTGTGCCTTGACTGGAACTGCTTCCATAATTGCATTCGAGATGTATTTGATTTACATTGATTTCATGAACAACATGGGGCACTGCAACTTCGAGTTGGTACCCAGCTGGCTCTTCACATGGTTCCCTCCTCTCAAGTATCTCATGTACACGCCATCGTAAGTACTTCATCAGTCTCTTAATAATACTTCCTTCTTTCTTAAATTTTGTTTGATGCCGTTGACTTTTTTAAACATGTTTGACCGTTCGTCTTATTCAAAAACTTTTGTGAAATATGTAAAACTATATGTATACATAAAAGTATATTTAACAATAAATCAAATTATAGAAAAAGAATTAATAATTATTTAAATTTTTGAATAAGACGAACGGTCAAATATTTTTAAAAAAGTCAATGGCGTCAAATATTTTGGGTTGGAGGGAGTATGTAAAAGAGTAACTTTACAGTTTTTAAGAAAGCATAGGGATGAAGTACCATATTTTATATTGGAGAAATTTTACGGTTTTCAGTATTTCTTTTAAGATAAAGGAGGCTTTATTGATCTTGGATACAATATACTCTAAAACCACTCCTGATATCTGCATAGCTAGGATGCACATGGTCTATAGTTATTGAAAAAGCCAAATAAAAGAAGATGATGTGCATGTCACTCTGCAAAATAAATAACTTGATCATACATGCTGTTTTCACTGTTATAATAATCTGAACTTATGTGATATATTAGGTTTCATTCTCTGCACCACACTCAGTTTCGGACAAACTACTCCCTTTTCATGCCGTTCTACGATTATATCTACAACACCATGGACAAGTCATCAGACACTCTGTATGAGAACTCACTGAAGAACAATGACGAAGAAGAAGCAGTGGATGTGGTTCACCTTACACACCTGACCACCCTGCATTCCATCTACCACATGAGGCCCGGTTTCGCCGAATTTGCGTCCAGGCCCTACGTTTCCAGGTGGTACATGAGGATGATGTGGCCTCTGTCATGGCTCTCCATGGTGCTGACATGGACGTACGGTTCTTCATTCACTGTTGAGAGGAATGTCATGAAGAAGATCAGGATGCAGTCATGGGCCATACCAAGATACAGTTTCCATGTAAGAGTAACCATGTTCAGTGCATGATTCACAGATGGTGTGCATGATAAATTGATAATCAGGTTAGAAACATTTTGTTTTGTGCAGTATGGATTGGATTGGGAGAAGGAAGCTATCAATGATCTTATCGAAAAGGCGGTATGTGAAGCTGACAAGAATGGGGCTAAAGTTGTAAGCCTTGGACTCCTGAATCAGGTAGCTCATTTCCTAATGAATTCAGAGAAAGTTGAAACATTATCATCCATACTTCAGAATTCAGATGTTAGCTATATGTCCACATGTACTGCCAAATTTTAGTCAAGATAAAACAGTTAGTGCTTAATAATTGTTTATCTTCAGGGAAAAGGTTTAGTCATAAAGGTAGGAAAATAAAAAAATTAAGTAGCAAAGAGTCCGTTGACAGTAGTCCAACAGAACTAATAAATTCTGTACATTTCATGAGAATACAATATGTAGAAATTAGGGAAGTATGTACTCATGCATGGTTGAACTGGTAATTGACATACAATATCTTCAATATAAGGCACATACCCTGAATAAAAGTGGAGAACAATATCTGCTGAAATACCCAAAGTTGGGAGCACGAATTGTCGATGGAACCAGCTTAGCTGCTGCAGTGGTTGTCAACAGTATCCCCCAAGGCACAGACCAAGTAATTCTTGCAGGAAATGTTTCCAAGGTGGCGCGTGCTGTAGCGCAAGCATTATGCAAGAAAAATATCAAAGTAATTAATCCACTACTCACCTCTGATTTATTTTATAGCATGCAAAAGGATACCATGTTGTAACAAACCACTATTCTTGTACAGGTCACGATGACAAACAAGCAAGATTATCATTTACTCAAGCCAGAAATACCAGAAACTGTAGCTGACAATCTTTCGTTTTCGAAAACAGGCACCGCAAAGGTAAGAATAGATTTCCTCATTTTTCCTACATTCTCTGGACAAATGAATAGAATGTATAAGAGAAATATCATTGCCTAATAAACCAAAAATTTTCAGGTTTGGTTAATTGGTGATGGTCTAGATTCTGCTGAACAATTCAGAGCACAGAAAGGAACTCTGTTTATCCCATACTCACAATTTCCTCCAAAGATGGTACGCAAGGACAGCTGCAGCTACTCGACAACTCCTGCAATGGCTGTACCAAAAACGCTGCAGAATGTGCATTCATGCGAGGTAGTAGTAATAACCTGTTGAAATAATCCAGAGATTCAGACGAACTTCACATGATCTAATCACAAAATTTTTGAACTTTTTTTTTGACAGAATTGGCTGCCAAGGAGGGTTATGAGCGCATGGCGAATCGCGGGAATTCTTCATGCGTTGGAGGGATGGAATGAGCATGAATGTGGTGACAAGGTGCTTGATATGGACAAAGTTTGGTCTGCTGCAATTATGCATGGGTTCTGCCCAGTTGCTCAAGGTTGATGATTCAGTTGCAAAGTATCAGAATAAGTTTTAGCTGGATTATGCTATGTGGTCACCGTATCAGAAAGAGAGATGTTCTGTTGGCAAGAAGAGATATAGTATCTGAGTAATTTCATCTGCCATGGTTTTTAAAACATTGTTCATCATCTCCTTTGATCAAAGACTGGCCATGGCTACTTTCTGTATAAGTATCTGTCCTTTTTAGTCCATAGTGTAATTCAGCAACAAAACACTCTTGGCATTGTTATGCAGTCTCATGAATGTTTTTCCAGCATACGGAATTACGGATCAACTCATGAATGCTTTGGGGTTCTATGAGCCTAGCTTTCCG
>LOC_Os10g33250|Kasalath|22-base deletion in wda1-II and wda1-IV
ATATGAGACTCTGACACGTACGCACAGCTAGATCGAAGCCCTGGTCGAGTTTATAAATTGAGATATATCCGTCCTCCATTGTCAGGCCAGTTCTTGCAAGACTCTTGCCGTGTTGAGACTGCAGAAACGAGAGCTAGCTAGCCAGAGGCTGCAAGAAGATTCTGCACCCATAGATCGTCTACCATGGCCACAAACCCAGGACTCTTCACGGAGTGGCCATGGAAGAAGCTTGGCAGCTTCAAGGTAATCAAAATTAACCTTCCATCTTCTTCTCCTTAATTCAGTTACTTCACTGTCTTCTGGCAGCTCGATCGAGCAAATTAACGCACAGCTTCTAGTTCCATCCATGGCAGCACTGCACCATGACCATTATGTTCTTGTTTGAGTTCGCTAGCTTCTGTTTGATATCAAAGCATACATTGCCGCATGTGCAGCTAGCAGTGCATGAGATTAATTCTCTTGCATCTGCTGCAGATCAGTTATGCAGGGGCATGAACTTTACTGTTAAAGAGTACATGGTTAAATAAGCTTTTGCCACATCGTCTTTGATTAGGCAAAAACATTCAGTATATACAAATTACAACAGTAACTTGAGCTATAAATTATAGCACATGTGAGTTAATTCGATGGATGGATTCATGCATGTATATGTGTGCATAGCAGTACGTGTTGCTGGCGCCGTGGGTAGCGCACGGGTGGTATGAGGTGGCGACCAAGGGGAGGCGTGAGGTGGATCTCGGGTACATCGCCATCCTCCCGTCGTTGCTGCTGCGGATGCTGCACAACCAAGCCTGGATCACCATCTCCCGCCTCCAAAACGCCCGTGGCCGCCGCCAGATTGTTCGCCGCGGCATCGAGTTCGACCAGGTTGACCGCGAGAGGAACTGGTCCGTGGCGGCTAGCTTCACCTTCGAGATTAATTAATTCAACCTCATTATAGTTGACGTGCATGGTGGTGTGCGTGCAGGGACGACCAGATCATCCTGAGCGGTATCCTGCTATACCTCGGCGCACTGTACCGCTGTGGAGGACGGATGGCGCGGGGCTGATTGCCTTGCTGCATGCCGGGCCAGTGGAGTTCCTCTACTACTGGTTCCATCGTGCGTTGCACCACCACTTTCTCTACACCCGCTACCACTCGCACCACCACTCCTCAATCGTCACTGAGCCCATCACATGTACGTAATTAATTGCCACTAGAGACGGTTTATCCTCGAGGCTCCAAACATTACATTCTCTTTTAGGCCATAACCTTTGAGCTTCTATATTAGTATCGAATTGTGTTGCGTCATAAATATTTTTACAAAATTTTTATTCATCATCTAAAGTTATCAATGATCAAAGTTCAATCAATACTAATAGTTACAAGTAATTTGAAATAGAGGAAGTAAGTTGTACTACCTAGTTGTACCATCATTGCTCCAAACAACCTATTACATGATATTACTTTCGTCCCAAACCTCTAAATGAATATTAAGATTTTGGTAGTACAAATTCTTAAAATTTTGAGACAGCCTTGGGATAAATTAAACCACGGTAATCTTCCAATAGAACAAAGTAAAAAACAAGTCTTTTCCATAAGGACACAAAACAGGAGGTGTACTTCGTCAGATGCAAGTGTCGCGCGTGTCCGTTCCTCAGGAAACACAGAGTGTTCCTGTGGCCAGTCGATCGCTACTTCAATTCCCTCCTCCTTCAATGCATGCCTGAACAATAATTGTAGGCCTAGAGAGTGTGTGAGTTAAGGAATGCAAAGGACACACGATATTTCATGGACCATTGAGATCGAAGTAAGCCGACCGATCGATCGCGAGCTAAATTTATGTAGCCCATCGAATCCGTTGCTGAATGCCTGACCAAACGGAGAAGCAAACGTGGTCCATGAACAACGTATCAGAGACTTTTAGACAAGAGAGAAATCACATTCTAAGGGGTTTTTCCCCCCTTTTTTTTTTGAGTGGAAGAGTTTTTTTTATTGAGAGGTATCGAGAAGTACTATATTTTTCGTGTAAACTAGCCAAATATTAGTGCGTTGCAACTTGCTGCAACGGATTATTAAAAATAGCAAAATTAAGTCCTTGTTAATTTTTTTTTTAAAAAAAATGGTTGAAACACAACCTTTCATCATAAAGAAACAAACAAAAATGCTATGCTTAGAAAATTAAAGAGCTAAAGTCTATATAGTACAGTATATATAGTACAGGCGACTCTCCCAAATCTTAATACCATGGCCCATATATTAGTGACCCAGGCCCTGGGCAAACTGGTCCACGGCCCAGGGCCTGAGATGAAAGGCCCAATGAGAAATATGCATTTTTACTAGGAATAAGTCTATTTTTCCTCCTTTCAACCATGTAACTTTGTGTTGGGCCAAAATTTCCATGGGGCGGCCCAGGCTTTGGCCTATTTCTGGGTCCGCCCCTTATCAGTGATTGTGGTGATGGCAGATTCACTACCACCACTACTATCTTTTAATAGTAGTATAGATTTTGGTGTCATCTTGTAATTTTAAGATGTACAAGACGGTACCATAAATTGACTTTAAAGTGATTTGAATGGATGTGTAATGGGAGAAATCGCTTTTCAAATGTAAAATAATGCACTACTTGTATTAGTACTAAATTTTACATTAGAGAACACGATATATTCAGTGATTCTTGATAACCATAAAATCCCTTTAAGATTATGGTGTTTCCTTTAAGTACTGTTAAAAAAAAAACCAATAGTGTCTACTGGTTACACTGCAGAAGCAGAGAACCCTGCAGACTGCAGTATTTGTAATTGAGCAAGCAGATACATATACCTAAATGCATAATATGTTCATTACCTACAATTCCTAACGTTGTTGCAGCCGTCATCCATCCGTTTGCTGAGCTCGTTGCCTACGAATTGCTCTTCTCGATCCCACTGATCGCCTGTGCCTTGACTGGAACTGCTTCCATAATTGCATTCGAGATGTATTTGATTTACATTGATTTCATGAACAACATGGGGCACTGCAACTTCGAGTTGGTACCCAGCTGGCTCTTCACATGGTTCCCTCCTCTCAAGTATCTCATGTACACGCCATCGTAAGTACTTCATCAGTCTCTTAATAATACTTCCTTCTTTCTTAAATTTTGTTTGATGCCGTTGACTTTTTTAAACATGTTTGACCGTTCGTCTTATTCAAAAACTTTTGTGAAATATGTAAAACTATATGTATACATAAAAGTATATTTAACAATAAATCAAATTATAGAAAAAGAATTAATAATTATTTAAATTTTTGAATAAGACGAACGGTCAAATATTTTTAAAAAAGTCAATGGCGTCAAATATTTTGGGTTGGAGGGAGTATGTAAAAGAGTAACTTTACAGTTTTTAAGAAAGCATAGGGATGAAGTACCATATTTTATATTGGAGAAATTTTACGGTTTTCAGTATTTCTTTTAAGATAAAGGAGGCTTTATTGATCTTGGATACAATATACTCTAAAACCACTCCTGATATCTGCATAGCTAGGATGCACATGGTCTATAGTTATTGAAAAAGCCAAATAAAAGAAGATGATGTGCATGTCACTCTGCAAAATAAATAACTTGATCATACATGCTGTTTTCACTGTTATAATAATCTGAACTTATGTGATATATTAGGTTTCATTCTCTGCACCACACTCAGTTTCGGACAAACTACTCCCTTTTCATGCCGTTCTACGATTATATCTACAACACCATGGACAAGTCATCAGACACTCTGTATGAGAACTCACTGAAGAACAATGACGAAGAAGAAGCAGTGGATGTGGTTCACCTTACACACCTGACCACCCTGCATTCCATCTACCACATGAGGCCCGGTTTCGCCGAATTTGCGTCCAGGCCCTACGTTTCCAGGTGGTACATGAGGATGATGTGGCCTCTGTCATGGCTCTCCATGGTGCTGACATGGACGTACGGTTCTTCATTCACTGTTGAGAGGAATGTCATGAAGAAGATCAGGATGCAGTCATGGGCCATACCAAGATACAGTTTCCATGTAAGAGTAACCATGTTCAGTGCATGATTCACAGATGGTGTGCATGATAAATTGATAATCAGGTTAGAAACATTTTGTTTTGTGCAGTATGGATTGGATTGGGAGAAGGAAGCTATCAATGATCTTATCGAAAAGGCGGTATGTGAAGCTGACAAGAATGGGGCTAAAGTTGTAAGCCTTGGACTCCTGAATCAGGTAGCTCATTTCCTAATGAATTCAGAGAAAGTTGAAACATTATCATCCATACTTCAGAATTCAGATGTTAGCTATATGTCCACATGTACTGCCAAATTTTAGTCAAGATAAAACAGTTAGTGCTTAATAATTGTTTATCTTCAGGGAAAAGGTTTAGTCATAAAGGTAGGAAAATAAAAAAATTAAGTAGCAAAGAGTCCGTTGACAGTAGTCCAACAGAACTAATAAATTCTGTACATTTCATGAGAATACAATATGTAGAAATTAGGGAAGTATGTACTCATGCATGGTTGAACTGGTAATTGACATACAATATCTTCAATATAAGGCACATACCCTGAATAAAAGTGGAGAACAATATCTGCTGAAATACCCAAAGTTGGGAGCACGAATTGTCGATGGAACCAGCTTAGCTGCTGCAGTGGTTGTCAACAGTATCCCCCAAGGCACAGACCAAGTAATTCTTGCAGGAAATGTTTCCAAGGTGGCGCGTGCTGTAGCGCAAGCATTATGCAAGAAAAATATCAAAGTAATTAATCCACTACTCACCTCTGATTTATTTTATAGCATGCAAAAGGATACCATGTTGTAACAAACCACTATTCTTGTACAGGTCACGATGACAAACAAGCAAGATTATCATTTACTCAAGCCAGAAATACCAGAAACTGTAGCTGACAATCTTTCGTTTTCGAAAACAGGCACCGCAAAGGTAAGAATAGATTTCCTCATTTTTCCTACATTCTCTGGACAAATGAATAGAATGTATAAGAGAAATATCATTGCCTAATAAACCAAAAATTTTCAGGTTTGGTTAATTGGTGATGGTCTAGATTCTGCTGAACAATTCAGAGCACAGAAAGGAACTCTGTTTATCCCATACTCACAATTTCCTCCAAAGATGGTACGCAAGGACAGCTGCAGCTACTCGACAACTCCTGCAATGGCTGTACCAAAAACGCTGCAGAATGTGCATTCATGCGAGGTAGTAGTAATAACCTGTTGAAATAATCCAGAGATTCAGACGAACTTCACATGATCTAATCACAAAATTTTTGAACTTTTTTTTTGACAGAATTGGCTGCCAAGGAGGGTTATGAGCGCATGGCGAATCGCGGGAATTCTTCATGCGTTGGAGGGATGGAATGAGCATGAATGTGGTGACAAGGTGCTTGATATGGACAAAGTTTGGTCTGCTGCAATTATGCATGGGTTCTGCCCAGTTGCTCAAGGTTGATGATTCAGTTGCAAAGTATCAGAATAAGTTTTAGCTGGATTATGCTATGTGGTCACCGTATCAGAAAGAGAGATGTTCTGTTGGCAAGAAGAGATATAGTATCTGAGTAATTTCATCTGCCATGGTTTTTAAAACATTGTTCATCATCTCCTTTGATCAAAGACTGGCCATGGCTACTTTCTGTATAAGTATCTGTCCTTTTTAGTCCATAGTGTAATTCAGCAACAAAACACTCTTGGCATTGTTATGCAGTCTCATGAATGTTTTTCCAGCATACGGAATTACGGATCAACTCATGAATGCTTTGGGGTTCTATGAGCCTAGCTTTCCG
>LOC_Os10g33250|Kasalath|one-base insertion(A) in wda1-V
ATATGAGACTCTGACACGTACGCACAGCTAGATCGAAGCCCTGGTCGAGTTTATAAATTGAGATATATCCGTCCTCCATTGTCAGGCCAGTTCTTGCAAGACTCTTGCCGTGTTGAGACTGCAGAAACGAGAGCTAGCTAGCCAGAGGCTGCAAGAAGATTCTGCACCCATAGATCGTCTACCATGGCCACAAACCCAGGACTCTTCACGGAGTGGCCATGGAAGAAGCTTGGCAGCTTCAAGGTAATCAAAATTAACCTTCCATCTTCTTCTCCTTAATTCAGTTACTTCACTGTCTTCTGGCAGCTCGATCGAGCAAATTAACGCACAGCTTCTAGTTCCATCCATGGCAGCACTGCACCATGACCATTATGTTCTTGTTTGAGTTCGCTAGCTTCTGTTTGATATCAAAGCATACATTGCCGCATGTGCAGCTAGCAGTGCATGAGATTAATTCTCTTGCATCTGCTGCAGATCAGTTATGCAGGGGCATGAACTTTACTGTTAAAGAGTACATGGTTAAATAAGCTTTTGCCACATCGTCTTTGATTAGGCAAAAACATTCAGTATATACAAATTACAACAGTAACTTGAGCTATAAATTATAGCACATGTGAGTTAATTCGATGGATGGATTCATGCATGTATATGTGTGCATAGCAGTACGTGTTGCTGGCGCCGTGGGTAGCGCACGGGTGGTATGAGGTGGCGACCAAGGGGAGGCGTGAGGTGGATCTCGGGTACATCGCCATCCTCCCGTCGTTGCTGCTGCGGATGCTGCACAACCAAGCCTGGATCACCATCTCCCGCCTCCAAAACGCCCGTGGCCGCCGCCAGATTGTTCGCCGCGGCATCGAGTTCGACCAGGTTGACCGCGAGAGGAACTGGTCCGTGGCGGCTAGCTTCACCTTCGAGATTAATTAATTCAACCTCATTATAGTTGACGTGCATGGTGGTGTGCGTGCAGGGACGACCAGATCATCCTGAGCGGTATCCTGCTATACCTCGGCGCACTGTACGTACCGGGCAGGGCAACACTTACCGCTGTGGAGGACGGATGGCGCGGGGCTGATTGCCTTGCTGCATGCCGGGCCAGTGGAGTTCCTCTACTACTGGTTCCATCGTGCGTTGCACCACCACTTTCTCTACACCCGCTACCACTCGCACCACCACTCCTCAATCGTCACTGAGCCCATCACATGTACGTAATTAATTGCCACTAGAGACGGTTTATCCTCGAGGCTCCAAACATTACATTCTCTTTTAGGCCATAACCTTTGAGCTTCTATATTAGTATCGAATTGTGTTGCGTCATAAATATTTTTACAAAATTTTTATTCATCATCTAAAGTTATCAATGATCAAAGTTCAATCAATACTAATAGTTACAAGTAATTTGAAATAGAGGAAGTAAGTTGTACTACCTAGTTGTACCATCATTGCTCCAAACAACCTATTACATGATATTACTTTCGTCCCAAACCTCTAAATGAATATTAAGATTTTGGTAGTACAAATTCTTAAAATTTTGAGACAGCCTTGGGATAAATTAAACCACGGTAATCTTCCAATAGAACAAAGTAAAAAACAAGTCTTTTCCATAAGGACACAAAACAGGAGGTGTACTTCGTCAGATGCAAGTGTCGCGCGTGTCCGTTCCTCAGGAAACACAGAGTGTTCCTGTGGCCAGTCGATCGCTACTTCAATTCCCTCCTCCTTCAATGCATGCCTGAACAATAATTGTAGGCCTAGAGAGTGTGTGAGTTAAGGAATGCAAAGGACACACGATATTTCATGGACCATTGAGATCGAAGTAAGCCGACCGATCGATCGCGAGCTAAATTTATGTAGCCCATCGAATCCGTTGCTGAATGCCTGACCAAACGGAGAAGCAAACGTGGTCCATGAACAACGTATCAGAGACTTTTAGACAAGAGAGAAATCACATTCTAAGGGGTTTTTCCCCCCTTTTTTTTTTGAGTGGAAGAGTTTTTTTTATTGAGAGGTATCGAGAAGTACTATATTTTTCGTGTAAACTAGCCAAATATTAGTGCGTTGCAACTTGCTGCAACGGATTATTAAAAATAGCAAAATTAAGTCCTTGTTAATTTTTTTTTTAAAAAAAATGGTTGAAACACAACCTTTCATCATAAAGAAACAAACAAAAATGCTATGCTTAGAAAATTAAAGAGCTAAAGTCTATATAGTACAGTATATATAGTACAGGCGACTCTCCCAAATCTTAATACCATGGCCCATATATTAGTGACCCAGGCCCTGGGCAAACTGGTCCACGGCCCAGGGCCTGAGATGAAAGGCCCAATGAGAAATATGCATTTTTACTAGGAATAAGTCTATTTTTCCTCCTTTCAACCATGTAACTTTGTGTTGGGCCAAAATTTCCATGGGGCGGCCCAGGCTTTGGCCTATTTCTGGGTCCGCCCCTTATCAGTGATTGTGGTGATGGCAGATTCACTACCACCACTACTATCTTTTAATAGTAGTATAGATTTTGGTGTCATCTTGTAATTTTAAGATGTACAAGACGGTACCATAAATTGACTTTAAAGTGATTTGAATGGATGTGTAATGGGAGAAATCGCTTTTCAAATGTAAAATAATGCACTACTTGTATTAGTACTAAATTTTACATTAGAGAACACGATATATTCAGTGATTCTTGATAACCATAAAATCCCTTTAAGATTATGGTGTTTCCTTTAAGTACTGTTAAAAAAAAAACCAATAGTGTCTACTGGTTACACTGCAGAAGCAGAGAACCCTGCAGACTGCAGTATTTGTAATTGAGCAAGCAGATACATATACCTAAATGCATAATATGTTCATTACCTACAATTCCTAACGTTGTTGCAGCCGTCATCCATCCGTTTGCTGAGCTCGTTGCCTACGAATTGCTCTTCTCGATCCCACTGATCGCCTGTGCCTTGACTGGAACTGCTTCCATAATTGCATTCGAGATGTATTTGATTTACATTGATTTCATGAACAACATGGGGCACTGCAACTTCGAGTTGGTACCCAGCTGGCTCTTCACATGGTTCCCTCCTCTCAAGTATCTCATGTACACGCCATCGTAAGTACTTCATCAGTCTCTTAATAATACTTCCTTCTTTCTTAAATTTTGTTTGATGCCGTTGACTTTTTTAAACATGTTTGACCGTTCGTCTTATTCAAAAACTTTTGTGAAATATGTAAAACTATATGTATACATAAAAGTATATTTAACAATAAATCAAATTATAGAAAAAGAATTAATAATTATTTAAATTTTTGAATAAGACGAACGGTCAAATATTTTTAAAAAAGTCAATGGCGTCAAATATTTTGGGTTGGAGGGAGTATGTAAAAGAGTAACTTTACAGTTTTTAAGAAAGCATAGGGATGAAGTACCATATTTTATATTGGAGAAATTTTACGGTTTTCAGTATTTCTTTTAAGATAAAGGAGGCTTTATTGATCTTGGATACAATATACTCTAAAACCACTCCTGATATCTGCATAGCTAGGATGCACATGGTCTATAGTTATTGAAAAAGCCAAATAAAAGAAGATGATGTGCATGTCACTCTGCAAAATAAATAACTTGATCATACATGCTGTTTTCACTGTTATAATAATCTGAACTTATGTGATATATTAGGTTTCATTCTCTGCACCACACTCAGTTTCGGACAAACTACTCCCTTTTCATGCCGTTCTACGATTATATCTACAACACCATGGACAAGTCATCAGACACTCTGTATGAGAACTCACTGAAGAACAATGACGAAGAAGAAGCAGTGGATGTGGTTCACCTTACACACCTGACCACCCTGCATTCCATCTACCACATGAGGCCCGGTTTCGCCGAATTTGCGTCCAGGCCCTACGTTTCCAGGTGGTACATGAGGATGATGTGGCCTCTGTCATGGCTCTCCATGGTGCTGACATGGACGTACGGTTCTTCATTCACTGTTGAGAGGAATGTCATGAAGAAGATCAGGATGCAGTCATGGGCCATACCAAGATACAGTTTCCATGTAAGAGTAACCATGTTCAGTGCATGATTCACAGATGGTGTGCATGATAAATTGATAATCAGGTTAGAAACATTTTGTTTTGTGCAGTATGGATTGGATTGGGAGAAGGAAGCTATCAATGATCTTATCGAAAAGGCGGTATGTGAAGCTGACAAGAATGGGGCTAAAGTTGTAAGCCTTGGACTCCTGAATCAGGTAGCTCATTTCCTAATGAATTCAGAGAAAGTTGAAACATTATCATCCATACTTCAGAATTCAGATGTTAGCTATATGTCCACATGTACTGCCAAATTTTAGTCAAGATAAAACAGTTAGTGCTTAATAATTGTTTATCTTCAGGGAAAAGGTTTAGTCATAAAGGTAGGAAAATAAAAAAATTAAGTAGCAAAGAGTCCGTTGACAGTAGTCCAACAGAACTAATAAATTCTGTACATTTCATGAGAATACAATATGTAGAAATTAGGGAAGTATGTACTCATGCATGGTTGAACTGGTAATTGACATACAATATCTTCAATATAAGGCACATACCCTGAATAAAAGTGGAGAACAATATCTGCTGAAATACCCAAAGTTGGGAGCACGAATTGTCGATGGAACCAGCTTAGCTGCTGCAGTGGTTGTCAACAGTATCCCCCAAGGCACAGACCAAGTAATTCTTGCAGGAAATGTTTCCAAGGTGGCGCGTGCTGTAGCGCAAGCATTATGCAAGAAAAATATCAAAGTAATTAATCCACTACTCACCTCTGATTTATTTTATAGCATGCAAAAGGATACCATGTTGTAACAAACCACTATTCTTGTACAGGTCACGATGACAAACAAGCAAGATTATCATTTACTCAAGCCAGAAATACCAGAAACTGTAGCTGACAATCTTTCGTTTTCGAAAACAGGCACCGCAAAGGTAAGAATAGATTTCCTCATTTTTCCTACATTCTCTGGACAAATGAATAGAATGTATAAGAGAAATATCATTGCCTAATAAACCAAAAATTTTCAGGTTTGGTTAATTGGTGATGGTCTAGATTCTGCTGAACAATTCAGAGCACAGAAAGGAACTCTGTTTATCCCATACTCACAATTTCCTCCAAAGATGGTACGCAAGGACAGCTGCAGCTACTCGACAACTCCTGCAATGGCTGTACCAAAAACGCTGCAGAATGTGCATTCATGCGAGGTAGTAGTAATAACCTGTTGAAATAATCCAGAGATTCAGACGAACTTCACATGATCTAATCACAAAATTTTTGAACTTTTTTTTTGACAGAATTGGCTGCCAAGGAGGGTTATGAGCGCATGGCGAATCGCGGGAATTCTTCATGCGTTGGAGGGATGGAATGAGCATGAATGTGGTGACAAGGTGCTTGATATGGACAAAGTTTGGTCTGCTGCAATTATGCATGGGTTCTGCCCAGTTGCTCAAGGTTGATGATTCAGTTGCAAAGTATCAGAATAAGTTTTAGCTGGATTATGCTATGTGGTCACCGTATCAGAAAGAGAGATGTTCTGTTGGCAAGAAGAGATATAGTATCTGAGTAATTTCATCTGCCATGGTTTTTAAAACATTGTTCATCATCTCCTTTGATCAAAGACTGGCCATGGCTACTTTCTGTATAAGTATCTGTCCTTTTTAGTCCATAGTGTAATTCAGCAACAAAACACTCTTGGCATTGTTATGCAGTCTCATGAATGTTTTTCCAGCATACGGAATTACGGATCAACTCATGAATGCTTTGGGGTTCTATGAGCCTAGCTTTCCG
>LOC_Os10g33250|Kasalath|one-base insertion(C) in wda1-V
ATATGAGACTCTGACACGTACGCACAGCTAGATCGAAGCCCTGGTCGAGTTTATAAATTGAGATATATCCGTCCTCCATTGTCAGGCCAGTTCTTGCAAGACTCTTGCCGTGTTGAGACTGCAGAAACGAGAGCTAGCTAGCCAGAGGCTGCAAGAAGATTCTGCACCCATAGATCGTCTACCATGGCCACAAACCCAGGACTCTTCACGGAGTGGCCATGGAAGAAGCTTGGCAGCTTCAAGGTAATCAAAATTAACCTTCCATCTTCTTCTCCTTAATTCAGTTACTTCACTGTCTTCTGGCAGCTCGATCGAGCAAATTAACGCACAGCTTCTAGTTCCATCCATGGCAGCACTGCACCATGACCATTATGTTCTTGTTTGAGTTCGCTAGCTTCTGTTTGATATCAAAGCATACATTGCCGCATGTGCAGCTAGCAGTGCATGAGATTAATTCTCTTGCATCTGCTGCAGATCAGTTATGCAGGGGCATGAACTTTACTGTTAAAGAGTACATGGTTAAATAAGCTTTTGCCACATCGTCTTTGATTAGGCAAAAACATTCAGTATATACAAATTACAACAGTAACTTGAGCTATAAATTATAGCACATGTGAGTTAATTCGATGGATGGATTCATGCATGTATATGTGTGCATAGCAGTACGTGTTGCTGGCGCCGTGGGTAGCGCACGGGTGGTATGAGGTGGCGACCAAGGGGAGGCGTGAGGTGGATCTCGGGTACATCGCCATCCTCCCGTCGTTGCTGCTGCGGATGCTGCACAACCAAGCCTGGATCACCATCTCCCGCCTCCAAAACGCCCGTGGCCGCCGCCAGATTGTTCGCCGCGGCATCGAGTTCGACCAGGTTGACCGCGAGAGGAACTGGTCCGTGGCGGCTAGCTTCACCTTCGAGATTAATTAATTCAACCTCATTATAGTTGACGTGCATGGTGGTGTGCGTGCAGGGACGACCAGATCATCCTGAGCGGTATCCTGCTATACCTCGGCGCACTGTACGTACCGGGCCGGGCAACACTTACCGCTGTGGAGGACGGATGGCGCGGGGCTGATTGCCTTGCTGCATGCCGGGCCAGTGGAGTTCCTCTACTACTGGTTCCATCGTGCGTTGCACCACCACTTTCTCTACACCCGCTACCACTCGCACCACCACTCCTCAATCGTCACTGAGCCCATCACATGTACGTAATTAATTGCCACTAGAGACGGTTTATCCTCGAGGCTCCAAACATTACATTCTCTTTTAGGCCATAACCTTTGAGCTTCTATATTAGTATCGAATTGTGTTGCGTCATAAATATTTTTACAAAATTTTTATTCATCATCTAAAGTTATCAATGATCAAAGTTCAATCAATACTAATAGTTACAAGTAATTTGAAATAGAGGAAGTAAGTTGTACTACCTAGTTGTACCATCATTGCTCCAAACAACCTATTACATGATATTACTTTCGTCCCAAACCTCTAAATGAATATTAAGATTTTGGTAGTACAAATTCTTAAAATTTTGAGACAGCCTTGGGATAAATTAAACCACGGTAATCTTCCAATAGAACAAAGTAAAAAACAAGTCTTTTCCATAAGGACACAAAACAGGAGGTGTACTTCGTCAGATGCAAGTGTCGCGCGTGTCCGTTCCTCAGGAAACACAGAGTGTTCCTGTGGCCAGTCGATCGCTACTTCAATTCCCTCCTCCTTCAATGCATGCCTGAACAATAATTGTAGGCCTAGAGAGTGTGTGAGTTAAGGAATGCAAAGGACACACGATATTTCATGGACCATTGAGATCGAAGTAAGCCGACCGATCGATCGCGAGCTAAATTTATGTAGCCCATCGAATCCGTTGCTGAATGCCTGACCAAACGGAGAAGCAAACGTGGTCCATGAACAACGTATCAGAGACTTTTAGACAAGAGAGAAATCACATTCTAAGGGGTTTTTCCCCCCTTTTTTTTTTGAGTGGAAGAGTTTTTTTTATTGAGAGGTATCGAGAAGTACTATATTTTTCGTGTAAACTAGCCAAATATTAGTGCGTTGCAACTTGCTGCAACGGATTATTAAAAATAGCAAAATTAAGTCCTTGTTAATTTTTTTTTTAAAAAAAATGGTTGAAACACAACCTTTCATCATAAAGAAACAAACAAAAATGCTATGCTTAGAAAATTAAAGAGCTAAAGTCTATATAGTACAGTATATATAGTACAGGCGACTCTCCCAAATCTTAATACCATGGCCCATATATTAGTGACCCAGGCCCTGGGCAAACTGGTCCACGGCCCAGGGCCTGAGATGAAAGGCCCAATGAGAAATATGCATTTTTACTAGGAATAAGTCTATTTTTCCTCCTTTCAACCATGTAACTTTGTGTTGGGCCAAAATTTCCATGGGGCGGCCCAGGCTTTGGCCTATTTCTGGGTCCGCCCCTTATCAGTGATTGTGGTGATGGCAGATTCACTACCACCACTACTATCTTTTAATAGTAGTATAGATTTTGGTGTCATCTTGTAATTTTAAGATGTACAAGACGGTACCATAAATTGACTTTAAAGTGATTTGAATGGATGTGTAATGGGAGAAATCGCTTTTCAAATGTAAAATAATGCACTACTTGTATTAGTACTAAATTTTACATTAGAGAACACGATATATTCAGTGATTCTTGATAACCATAAAATCCCTTTAAGATTATGGTGTTTCCTTTAAGTACTGTTAAAAAAAAAACCAATAGTGTCTACTGGTTACACTGCAGAAGCAGAGAACCCTGCAGACTGCAGTATTTGTAATTGAGCAAGCAGATACATATACCTAAATGCATAATATGTTCATTACCTACAATTCCTAACGTTGTTGCAGCCGTCATCCATCCGTTTGCTGAGCTCGTTGCCTACGAATTGCTCTTCTCGATCCCACTGATCGCCTGTGCCTTGACTGGAACTGCTTCCATAATTGCATTCGAGATGTATTTGATTTACATTGATTTCATGAACAACATGGGGCACTGCAACTTCGAGTTGGTACCCAGCTGGCTCTTCACATGGTTCCCTCCTCTCAAGTATCTCATGTACACGCCATCGTAAGTACTTCATCAGTCTCTTAATAATACTTCCTTCTTTCTTAAATTTTGTTTGATGCCGTTGACTTTTTTAAACATGTTTGACCGTTCGTCTTATTCAAAAACTTTTGTGAAATATGTAAAACTATATGTATACATAAAAGTATATTTAACAATAAATCAAATTATAGAAAAAGAATTAATAATTATTTAAATTTTTGAATAAGACGAACGGTCAAATATTTTTAAAAAAGTCAATGGCGTCAAATATTTTGGGTTGGAGGGAGTATGTAAAAGAGTAACTTTACAGTTTTTAAGAAAGCATAGGGATGAAGTACCATATTTTATATTGGAGAAATTTTACGGTTTTCAGTATTTCTTTTAAGATAAAGGAGGCTTTATTGATCTTGGATACAATATACTCTAAAACCACTCCTGATATCTGCATAGCTAGGATGCACATGGTCTATAGTTATTGAAAAAGCCAAATAAAAGAAGATGATGTGCATGTCACTCTGCAAAATAAATAACTTGATCATACATGCTGTTTTCACTGTTATAATAATCTGAACTTATGTGATATATTAGGTTTCATTCTCTGCACCACACTCAGTTTCGGACAAACTACTCCCTTTTCATGCCGTTCTACGATTATATCTACAACACCATGGACAAGTCATCAGACACTCTGTATGAGAACTCACTGAAGAACAATGACGAAGAAGAAGCAGTGGATGTGGTTCACCTTACACACCTGACCACCCTGCATTCCATCTACCACATGAGGCCCGGTTTCGCCGAATTTGCGTCCAGGCCCTACGTTTCCAGGTGGTACATGAGGATGATGTGGCCTCTGTCATGGCTCTCCATGGTGCTGACATGGACGTACGGTTCTTCATTCACTGTTGAGAGGAATGTCATGAAGAAGATCAGGATGCAGTCATGGGCCATACCAAGATACAGTTTCCATGTAAGAGTAACCATGTTCAGTGCATGATTCACAGATGGTGTGCATGATAAATTGATAATCAGGTTAGAAACATTTTGTTTTGTGCAGTATGGATTGGATTGGGAGAAGGAAGCTATCAATGATCTTATCGAAAAGGCGGTATGTGAAGCTGACAAGAATGGGGCTAAAGTTGTAAGCCTTGGACTCCTGAATCAGGTAGCTCATTTCCTAATGAATTCAGAGAAAGTTGAAACATTATCATCCATACTTCAGAATTCAGATGTTAGCTATATGTCCACATGTACTGCCAAATTTTAGTCAAGATAAAACAGTTAGTGCTTAATAATTGTTTATCTTCAGGGAAAAGGTTTAGTCATAAAGGTAGGAAAATAAAAAAATTAAGTAGCAAAGAGTCCGTTGACAGTAGTCCAACAGAACTAATAAATTCTGTACATTTCATGAGAATACAATATGTAGAAATTAGGGAAGTATGTACTCATGCATGGTTGAACTGGTAATTGACATACAATATCTTCAATATAAGGCACATACCCTGAATAAAAGTGGAGAACAATATCTGCTGAAATACCCAAAGTTGGGAGCACGAATTGTCGATGGAACCAGCTTAGCTGCTGCAGTGGTTGTCAACAGTATCCCCCAAGGCACAGACCAAGTAATTCTTGCAGGAAATGTTTCCAAGGTGGCGCGTGCTGTAGCGCAAGCATTATGCAAGAAAAATATCAAAGTAATTAATCCACTACTCACCTCTGATTTATTTTATAGCATGCAAAAGGATACCATGTTGTAACAAACCACTATTCTTGTACAGGTCACGATGACAAACAAGCAAGATTATCATTTACTCAAGCCAGAAATACCAGAAACTGTAGCTGACAATCTTTCGTTTTCGAAAACAGGCACCGCAAAGGTAAGAATAGATTTCCTCATTTTTCCTACATTCTCTGGACAAATGAATAGAATGTATAAGAGAAATATCATTGCCTAATAAACCAAAAATTTTCAGGTTTGGTTAATTGGTGATGGTCTAGATTCTGCTGAACAATTCAGAGCACAGAAAGGAACTCTGTTTATCCCATACTCACAATTTCCTCCAAAGATGGTACGCAAGGACAGCTGCAGCTACTCGACAACTCCTGCAATGGCTGTACCAAAAACGCTGCAGAATGTGCATTCATGCGAGGTAGTAGTAATAACCTGTTGAAATAATCCAGAGATTCAGACGAACTTCACATGATCTAATCACAAAATTTTTGAACTTTTTTTTTGACAGAATTGGCTGCCAAGGAGGGTTATGAGCGCATGGCGAATCGCGGGAATTCTTCATGCGTTGGAGGGATGGAATGAGCATGAATGTGGTGACAAGGTGCTTGATATGGACAAAGTTTGGTCTGCTGCAATTATGCATGGGTTCTGCCCAGTTGCTCAAGGTTGATGATTCAGTTGCAAAGTATCAGAATAAGTTTTAGCTGGATTATGCTATGTGGTCACCGTATCAGAAAGAGAGATGTTCTGTTGGCAAGAAGAGATATAGTATCTGAGTAATTTCATCTGCCATGGTTTTTAAAACATTGTTCATCATCTCCTTTGATCAAAGACTGGCCATGGCTACTTTCTGTATAAGTATCTGTCCTTTTTAGTCCATAGTGTAATTCAGCAACAAAACACTCTTGGCATTGTTATGCAGTCTCATGAATGTTTTTCCAGCATACGGAATTACGGATCAACTCATGAATGCTTTGGGGTTCTATGAGCCTAGCTTTCCG
